# Supplementary material for: Abnormal X chromosome inactivation and sex-specific gene dysregulation after ablation of FBXL10
Source: Epigenetics Chromatin. 2016 May 31;9:22. doi: 10.1186/s13072-016-0069-1 (PMC4888662; doi:10.1186/s13072-016-0069-1)
Supplement: Supplementary file 2 — 10.1186/s13072-016-0069-1 Female-specific mortality of Fbxl10 ∆−2/∆−2 mutants. Observed frequencies of indicated genotype in males and females at birth and at 21 days after birth. [file 13072_2016_69_MOESM2_ESM.xlsx]

## Sheet: Table S1
	Number at birth		Survival at 3 weeks
	Males	Females	Males	Females
WT/WT	16	20	16	20
∆/WT	37	38	37	38
∆/∆	16	11	13	4
P-values*	0.3938	0.09471	0.7829	0.000319
*Mortality in males and females was evaluated by a binomial 2-sided test of the mandelian ratio (null hypothesis)
