# Supplementary material for: Abnormal X chromosome inactivation and sex-specific gene dysregulation after ablation of FBXL10
Source: Epigenetics Chromatin. 2016 May 31;9:22. doi: 10.1186/s13072-016-0069-1 (PMC4888662; doi:10.1186/s13072-016-0069-1)
Supplement: Supplementary file 3 — 10.1186/s13072-016-0069-1 RefSeq genes with abnormal expression in females and males Fbxl10 T/T E9.5 embryos as compared to wild type. [file 13072_2016_69_MOESM3_ESM.xlsx]

## Sheet: Females all data
ENSG	Female WT1.htseq	Female WT2.htseq	Female T/Tmut1.htseq	Female T/Tmut2.htseq	logFC	logCPM	PValue	FDR	LOCUS	mgi_symbol	refseq_dna
ENSMUSG00000001496	2.75309	2.73758	1e-08	0.104924	-5.53918	0.482382	2.57621e-22	3.85165e-21	chr12:57632951-57637895	Nkx2-1	NM_009385
ENSMUSG00000038192	1.52949	1.25929	0.0527362	1e-08	-5.41773	-0.491756	9.03877e-13	5.70475e-12	chr4:82527655-82567488	Cer1	NM_009887,
ENSMUSG00000032028	7.69846	8.4865	0.369153	0.0524621	-5.2196	2.0509	9.09256e-48	8.61549e-46	chr9:48126089-48148917	4432416J03Rik	NM_030069
ENSMUSG00000021099	7.80042	7.61047	0.210945	0.262311	-4.98704	1.98827	7.93651e-46	6.93471e-44	chr12:74040932-74045886	Six6	NM_011384
ENSMUSG00000008843	2.95702	1.86155	0.105472	0.0524621	-4.83233	0.320717	9.52714e-18	9.59421e-17	chr5:135390120-135391396	Cldn13	NM_020504
ENSMUSG00000023216	16.8244	15.9875	0.42189	1.04924	-4.46666	3.09879	3.14275e-68	7.27922e-66	chr2:120843627-120862571	Epb4.2	NM_013513,
ENSMUSG00000073000	1.07065	1.36879	0.0527362	0.0524621	-4.36665	-0.659645	3.35192e-10	1.57713e-09	chr12:77545547-77552323
ENSMUSG00000033831	3.87472	4.05162	0.158209	0.367235	-3.87911	1.07692	2.95525e-23	4.82359e-22	chr3:82846169-82853731	Fgb	NM_181849
ENSMUSG00000051839	53.2264	44.9511	2.4786	4.30189	-3.85664	4.71388	1.63761e-103	9.55841e-101	chr8:83017944-83034684	Gypa	NM_010369
ENSMUSG00000026815	5.65913	5.58466	0.369153	0.472159	-3.7195	1.5938	2.84587e-29	7.5779e-28	chr2:28464971-28477511	Gfi1b	NM_008114
ENSMUSG00000025573	2.75309	2.95659	0.158209	0.262311	-3.71925	0.613023	1.71547e-17	1.6834e-16	chr11:117658974-117668615	6030468B19Rik
ENSMUSG00000041237	13.3576	20.7509	1.00199	1.78371	-3.59553	3.20197	1.54911e-42	1.00465e-40	chr3:88940105-88950276	Pklr	NM_013631,NM_001099779
ENSMUSG00000028332	22.2287	27.3758	1.52935	2.62311	-3.56792	3.74629	1.72234e-63	3.80795e-61	chr4:46406861-46426378	Hemgn	NM_053149,
ENSMUSG00000030263	2.14129	1.97106	0.263681	0.104924	-3.43745	0.163301	5.61315e-13	3.60507e-12	chr6:145070300-145123448	Lrmp	NM_008511
ENSMUSG00000042351	3.77275	4.87289	0.210945	0.577083	-3.42567	1.23297	4.46974e-21	6.03353e-20	chr15:80403024-80479192	Grap2	NM_010815
ENSMUSG00000031444	2.65112	1.36879	0.0527362	0.314773	-3.41889	0.141372	2.57132e-11	1.38863e-10	chr8:13037308-13056216	F10	,NM_007972
ENSMUSG00000052217	4706.71	4553.91	328.81	557.253	-3.38549	11.3087	1.35804e-91	5.35582e-89	chr7:110990162-110991676	Hbb-bh1,Hbb-bh0	NM_008219
ENSMUSG00000073400	18.6598	19.6558	1.58209	2.09848	-3.37341	3.39076	7.73565e-60	1.43309e-57	chr17:37006537-37014750	Trim10	NM_011280
ENSMUSG00000019803	7.49452	7.33672	0.474626	0.944318	-3.37301	2.02135	2.33255e-31	7.28833e-30	chr10:42281776-42303438	Nr2e1	NM_152229,
ENSMUSG00000057123	24.8288	19.6558	1.84577	2.46572	-3.3685	3.6095	2.60879e-58	4.47852e-56	chr3:96708616-96881339	Gja5	,NM_008121
ENSMUSG00000071713	15.8558	22.3934	1.68756	2.04602	-3.34304	3.38866	4.18356e-48	4.06977e-46	chr15:78156450-78180465	Csf2rb	NM_007780
ENSMUSG00000071715	2.49817	2.40907	0.158209	0.314773	-3.33901	0.426567	1.42308e-14	1.06929e-13	chr15:78075422-78093010	Ncf4	NM_008677
ENSMUSG00000023926	11.0633	11.1146	0.843779	1.36402	-3.31972	2.60678	1.42753e-40	8.39939e-39	chr17:40948098-40977703	Rhag	NM_011269
ENSMUSG00000037254	6.83174	5.14665	0.263681	0.944318	-3.30079	1.72288	2.67804e-23	4.39078e-22	chr2:10016218-10052290	Itih2	NM_010582
ENSMUSG00000015134	66.8389	48.2362	3.58606	8.23655	-3.28832	4.98798	3.03505e-52	4.02613e-50	chr7:73535781-73572363	Aldh1a3	NM_053080
ENSMUSG00000068302	1.2236	2.46382	0.158209	0.209848	-3.26117	0.00786378	2.62591e-10	1.25016e-09	chr6:85373880-85378873	Noto	NM_001007472
ENSMUSG00000028644	19.3736	20.4771	1.37114	2.78049	-3.25606	3.45829	2.70077e-52	3.61556e-50	chr4:118848196-118862581	Ermap	,NM_013848
ENSMUSG00000059336	2.34523	2.13531	0.0527362	0.419697	-3.20961	0.308303	8.61225e-13	5.45917e-12	chr18:78296833-78320061	Slc14a1	,NM_028122
ENSMUSG00000052187	6012.75	5554	444.25	869.56	-3.13896	11.6529	1.33375e-59	2.43277e-57	chr7:111000272-111001721	Hbb-y	NM_008221
ENSMUSG00000040726	1.88638	2.35432	0.105472	0.367235	-3.12241	0.2315	6.28508e-12	3.61213e-11	chr14:27813548-27815492	Hesx1	NM_010420
ENSMUSG00000069793	7.85141	9.03402	0.527362	1.41648	-3.10487	2.23249	2.08461e-28	5.16445e-27	chr11:82793812-82805332	Slfn9	NM_172796,
ENSMUSG00000025081	2.24326	2.35432	0.369153	0.157386	-3.09497	0.354638	7.16286e-13	4.5762e-12	chr19:56900699-56944502	Tdrd1	NM_001002241,NM_001002240,NM_001002238,NM_031387
ENSMUSG00000023070	3.82374	4.38013	0.369153	0.577083	-3.0941	1.19041	3.9916e-19	4.52919e-18	chrX:20126913-20139213	Rgn	NM_009060
ENSMUSG00000026532	8.71812	11.4431	0.738307	1.62633	-3.07646	2.49028	1.24104e-29	3.3786e-28	chr1:176102999-176178198	Spna1	NM_011465
ENSMUSG00000031162	13.9184	14.7282	1.21293	2.25587	-3.03847	3.00382	4.68504e-40	2.70214e-38	chrX:7536392-7545002	Gata1	NM_008089,
ENSMUSG00000042808	3.16096	2.95659	0.263681	0.472159	-3.03366	0.776313	3.05361e-15	2.42957e-14	chr12:77893324-77896493	Gpx2	NM_030677
ENSMUSG00000071551	1.98834	1.8068	0.105472	0.367235	-2.9709	0.0935758	1.32369e-10	6.55198e-10	chr13:4227946-4247606	Akr1c19	NM_001013785,
ENSMUSG00000006777	1.32556	1.20454	0.158209	0.157386	-2.95399	-0.491301	7.60734e-08	2.72008e-07	chr11:99339315-99354438	Krt23	NM_033373
ENSMUSG00000055691	2.09031	1.8068	0.210945	0.314773	-2.8622	0.14579	1.65834e-10	8.07965e-10	chrX:157340049-157344984	Gja6	NM_001001496
ENSMUSG00000037860	6.01601	5.47516	0.685571	0.944318	-2.80954	1.71371	6.21413e-22	9.00463e-21	chr1:175392278-175396163	Aim2	NM_001013779
ENSMUSG00000029697	4.63947	3.83261	0.369153	0.839394	-2.79948	1.27632	4.95983e-17	4.64232e-16	chr6:23195050-23198362	Fezf1
ENSMUSG00000045776	6.21995	5.03715	0.791043	0.839394	-2.78286	1.68917	7.43739e-21	9.8392e-20	chr14:29831440-29841066	Lrtm1	NM_176920
ENSMUSG00000024518	1.42753	1.91631	0.263681	0.209848	-2.77897	-0.0740773	6.73678e-09	2.72505e-08	chr18:66094293-66098743	Rax	NM_013833
ENSMUSG00000028825	5.40421	6.84395	1.1602	0.629545	-2.76077	1.80738	7.53398e-21	9.95796e-20	chr4:134420499-134452086	Rhd	NM_011270
ENSMUSG00000071068	4.8434	3.99687	0.527362	0.786932	-2.74173	1.34525	1.85024e-17	1.80593e-16	chr17:48439265-48450416	Treml2	NM_001033405
ENSMUSG00000025889	12.185	10.2933	1.68756	1.67879	-2.73881	2.69235	5.40965e-32	1.79812e-30	chr6:60681573-60778833	Snca	NM_001042451,NM_009221
ENSMUSG00000039956	6.27093	6.7892	0.791043	1.15417	-2.73615	1.90526	2.99225e-23	4.87854e-22	chr16:90738569-90750021	Mrap	NM_029844
ENSMUSG00000031543	25.8485	29.4016	3.53333	4.77405	-2.7277	3.98852	7.48318e-53	1.03014e-50	chr8:24085294-24260969	Ank1	,NM_001110783,NM_031158
ENSMUSG00000027562	142.243	141.369	18.985	24.2375	-2.71339	6.35215	3.67187e-111	2.81999e-108	chr3:14886691-14900769	Car2	NM_009801
ENSMUSG00000016255	1.83539	1.53305	0.158209	0.367235	-2.65351	-0.0372781	1.17528e-08	4.62381e-08	chr2:174276196-174283383	Tubb1	NM_001080971
ENSMUSG00000054191	18.9657	20.1486	3.16417	3.09527	-2.63953	3.50243	1.5702e-45	1.35576e-43	chr8:87425827-87429184	Klf1	NM_010635
ENSMUSG00000051727	1.63146	1.36879	0.263681	0.209848	-2.63518	-0.202201	6.02061e-08	2.18322e-07	chr7:104601714-104606966	Kctd14	NM_001012434,NM_001010826,NM_001136235
ENSMUSG00000055609	2403.09	2727.89	298.592	542.196	-2.60505	10.5439	8.51036e-50	9.55255e-48	chr11:32176602-32178113	Hba-x	NM_010405
ENSMUSG00000000244	5.04733	4.54438	0.685571	0.891856	-2.5964	1.48153	8.8714e-18	8.96478e-17	chr7:150191015-150205391	Tspan32	NM_001128080,,NM_020286,NM_001128081,NM_001128082
ENSMUSG00000025270	94.3698	92.804	13.0258	17.9945	-2.59241	5.76917	2.6586e-88	9.94725e-86	chrX:146981990-147005165	Alas2	NM_009653,NM_001102446
ENSMUSG00000035277	1.78441	2.40907	0.210945	0.472159	-2.58587	0.27983	1.17989e-09	5.20623e-09	chrX:90531861-90543696	Arx	,NM_007492
ENSMUSG00000071178	3.36489	2.62808	0.896515	0.104924	-2.57474	0.80771	5.30811e-11	2.75448e-10	chr12:104966368-104976340	Serpina1b	NM_009244
ENSMUSG00000028132	10.8084	11.9359	1.58209	2.3608	-2.52092	2.73627	1.06713e-28	2.69405e-27	chr3:120904926-120966234	Tmem56	NM_178936
ENSMUSG00000006574	152.389	150.786	23.2567	30.3231	-2.49987	6.47857	1.25668e-97	6.32325e-95	chr11:102210141-102226451	Slc4a1	NM_011403
ENSMUSG00000054342	5.25127	4.81814	1.05472	0.786932	-2.44526	1.57401	4.25358e-17	4.00957e-16	chr7:25155333-25170220	Kcnn4	NM_008433
ENSMUSG00000038624	25.4916	20.2581	3.6388	4.93144	-2.41986	3.76414	6.81822e-37	3.09942e-35	chr10:52111414-52124410	Nepn	NM_025684
ENSMUSG00000061808	7.49452	6.7892	1.84577	0.839394	-2.4095	2.08468	6.83546e-19	7.57926e-18	chr18:20823914-20832383	Ttr	NM_013697
ENSMUSG00000025328	1.52949	2.13531	0.316417	0.367235	-2.39127	0.113808	4.03576e-08	1.48749e-07	chr4:140341284-140366563	Padi3	NM_011060
ENSMUSG00000020120	5.7611	4.10637	0.42189	1.46894	-2.38209	1.55787	1.24237e-12	7.71761e-12	chr11:16871454-16952384	Plek	NM_019549,
ENSMUSG00000029866	7.34157	7.66523	1.42388	1.46894	-2.36861	2.16028	1.13354e-21	1.62005e-20	chr6:41636353-41654297	Kel	NM_032540
ENSMUSG00000000159	1.2236	1.25929	0.210945	0.262311	-2.35821	-0.438332	3.27443e-06	9.36138e-06	chr16:96583275-96747398	Pcp4,Igsf5	,NM_028078,NM_008791
ENSMUSG00000058794	7.90239	9.91004	1.3184	2.20341	-2.32743	2.4123	1.61316e-20	2.07577e-19	chr15:103078651-103085847	Nfe2	NM_008685
ENSMUSG00000031506	2.09031	3.83261	0.527362	0.629545	-2.32741	0.815656	1.19021e-09	5.24859e-09	chr1:137029302-137041897	Ptpn7	NM_177081
ENSMUSG00000053897	71.1215	66.578	11.7074	16.3157	-2.29737	5.3725	2.95428e-61	6.07167e-59	chr3:135488455-135551355	Slc39a8	NM_026228,NM_001135149,NM_001135150
ENSMUSG00000033688	5.20028	5.14665	0.738307	1.36402	-2.29113	1.63707	1.6532e-15	1.3507e-14	chr9:103152860-103190627	1300017J02Rik	NM_027918
ENSMUSG00000024227	6.93371	5.42041	0.791043	1.78371	-2.2615	1.90149	4.49446e-15	3.51841e-14	chr17:59018232-59130798	2610034M16Rik	NM_027001
ENSMUSG00000071714	3.41587	3.12084	0.42189	0.944318	-2.24834	0.98247	3.81634e-11	2.01695e-10	chr15:78112947-78136076	Csf2rb2	NM_007781,
ENSMUSG00000024502	8.15731	7.82948	1.21293	2.15095	-2.24424	2.27383	3.36284e-19	3.84566e-18	chr18:43691162-43847391	Jakmip2
ENSMUSG00000051456	2.14129	1.5878	0.316417	0.472159	-2.22954	0.178813	1.07088e-07	3.76535e-07	chr13:114453236-114453700	Hspb3	NM_019960
ENSMUSG00000031343	3.87472	3.23035	0.896515	0.629545	-2.21461	1.1106	8.67212e-12	4.91431e-11	chrX:69678020-69902073	Gabra3	,NM_008067
ENSMUSG00000039717	1.78441	1.42354	0.316417	0.367235	-2.21417	-0.0374593	6.19518e-07	1.9665e-06	chr3:13776848-14143963	Ralyl	NM_178631,
ENSMUSG00000070803	26.5622	31.0989	6.1174	6.29545	-2.21046	4.12929	1.34015e-41	8.25125e-40	chr4:120339177-120340423	Cited4	NM_019563
ENSMUSG00000017950	1.47851	1.5878	0.474626	0.209848	-2.14172	-0.0955759	1.99619e-06	5.8857e-06	chr2:163372923-163398646	Hnf4a	NM_008261,
ENSMUSG00000019909	1.47851	1.31404	0.316417	0.314773	-2.12544	-0.22396	4.78805e-06	1.34102e-05	chr10:51305226-51310286	Fam162b	NM_029894
ENSMUSG00000021743	1.12163	1.6973	0.210945	0.419697	-2.12544	-0.221254	7.24899e-06	1.97937e-05	chr14:13174616-13178342	Fezf2	NM_080433
ENSMUSG00000064262	2.49817	1.86155	0.685571	0.314773	-2.11806	0.424947	5.81095e-08	2.11034e-07	chr6:48597233-48610874	Gimap8	NM_001077410,NM_212486
ENSMUSG00000024411	1.88638	1.53305	0.527362	0.262311	-2.10263	0.0751391	8.31452e-07	2.59464e-06	chr18:15551340-15562162	Aqp4	NM_009700,
ENSMUSG00000028356	2.54916	3.12084	0.685571	0.629545	-2.0921	0.800256	1.99068e-09	8.54604e-09	chr4:62804313-62815176	Ambp	NM_007443
ENSMUSG00000025075	1.37655	1.5878	0.42189	0.262311	-2.09131	-0.136497	3.99955e-06	1.13126e-05	chr19:56362412-56395310	Habp2	,NM_146101
ENSMUSG00000021958	59.1914	53.6018	13.0786	14.0074	-2.05995	5.12803	2.03192e-56	3.29443e-54	chr14:64479201-64538641	2610028A01Rik	NM_028228
ENSMUSG00000018008	1.12163	1.31404	0.210945	0.367235	-2.04497	-0.41228	3.05037e-05	7.65715e-05	chr15:78427477-78452449	Cyth4	,NM_028195
ENSMUSG00000057465	1.93736	1.53305	0.210945	0.629545	-2.03294	0.110384	1.69967e-06	5.06984e-06	chr7:54007203-54009682	Saa2	,NM_011314
ENSMUSG00000061816	18.4049	13.3046	3.48059	4.30189	-2.03262	3.30489	1.62049e-22	2.49433e-21	chr1:66970872-66991606	Myl1	NM_021285,NM_001113387,
ENSMUSG00000079558	1.88638	1.75205	0.527362	0.367235	-2.01068	0.180161	7.25118e-07	2.28037e-06	chr9:51810175-51856810		NR_023357
ENSMUSG00000024678	2.03933	1.5878	0.474626	0.419697	-2.01068	0.17919	8.69608e-07	2.70273e-06	chr19:11611296-11632954	Ms4a4d	NM_025658
ENSMUSG00000038725	2.14129	2.13531	0.580098	0.472159	-2.00992	0.412488	1.01839e-07	3.59291e-07	chr15:44289099-44428684	Pkhd1l1	NM_138674
ENSMUSG00000032221	55.2657	54.9159	12.1821	15.3189	-2.00154	5.10482	4.32903e-51	5.09429e-49	chr9:72286347-72306381	Mns1	NM_008613
ENSMUSG00000058927	65.1565	65.1544	15.7154	16.8928	-1.99808	5.3476	1.01046e-58	1.79812e-56	chr19:24950176-24951365
ENSMUSG00000082194	13.9184	11.6621	2.74228	3.67235	-1.99737	3.00041	2.22717e-21	3.09513e-20	chr4:46255886-46256762
ENSMUSG00000044921	2.49817	1.91631	0.580098	0.524621	-1.99269	0.466929	1.38055e-07	4.78503e-07	chr10:101974856-102009194	Rassf9	NM_146240
ENSMUSG00000027499	50.2694	36.3551	9.59799	12.3811	-1.98576	4.7637	2.78201e-33	9.90123e-32	chr3:7366604-7445366	Pkia	NM_008862
ENSMUSG00000019235	1.32556	1.42354	0.474626	0.209848	-1.98489	-0.223018	1.69129e-05	4.38665e-05	chr12:86476567-86492204	Rps6kl1	NM_146244,
ENSMUSG00000069919	251.245	249.503	46.6715	80.5294	-1.97604	7.29445	2.24201e-36	9.85404e-35	chr11:32183675-32184484	Hba-a1	NM_008218,NM_001083955,
ENSMUSG00000028698	56.0815	51.4665	11.8129	15.7911	-1.96318	5.0784	3.15008e-45	2.62662e-43	chr4:115894245-115975659	Pik3r3	NM_181585,
ENSMUSG00000029798	3.77275	2.79233	0.685571	0.99678	-1.96293	1.04658	2.50967e-09	1.06488e-08	chr6:57531031-57613290	Herc5
ENSMUSG00000060735	1.2236	1.64255	0.474626	0.262311	-1.93411	-0.156774	2.0201e-05	5.19973e-05	chr15:10965621-10967039	Rxfp3	NM_178717
ENSMUSG00000038663	3.87472	6.29644	0.896515	1.73125	-1.93376	1.67325	6.00902e-10	2.74097e-09	chr7:88678194-88711830	Fsd2	NM_172904
ENSMUSG00000023078	3.56882	1.8068	0.580098	0.839394	-1.9273	0.770666	5.84684e-07	1.86241e-06	chr5:96385945-96390086	Cxcl13	NM_018866
ENSMUSG00000083512	14.0204	13.1404	2.79502	4.35436	-1.92452	3.1004	1.3398e-20	1.73473e-19	chr4:109046306-109047464
ENSMUSG00000072387	1.17261	1.25929	0.210945	0.419697	-1.92211	-0.387588	6.62248e-05	0.0001586	chr3:46854304-46855563
ENSMUSG00000020950	6.27093	6.51544	1.37114	1.99356	-1.92023	2.01229	2.92801e-14	2.12353e-13	chr12:50483994-50495114	Foxg1,3110039M20Rik	NM_008241,
ENSMUSG00000053469	2.03933	1.97106	0.580098	0.472159	-1.91829	0.339053	5.57331e-07	1.77995e-06	chr15:66502332-66682275	Tg	NM_009375
ENSMUSG00000049717	20.5462	21.2436	5.27362	5.77083	-1.91754	3.72254	9.2517e-30	2.552e-28	chr8:9969049-9976299	Lig4	NM_176953
ENSMUSG00000028212	76.6787	69.3155	17.2975	21.5095	-1.91335	5.52985	3.97766e-51	4.71886e-49	chr4:11118930-11131640	Ccne2	NM_001037134,NM_009830
ENSMUSG00000060096	5.7611	6.35119	1.37114	1.83617	-1.90964	1.93538	8.46934e-14	5.87938e-13	chr18:64608339-64609343	Amd1,Amd2
ENSMUSG00000032456	1.83539	2.57333	0.527362	0.629545	-1.90912	0.470729	4.74303e-07	1.52748e-06	chr9:98197002-98320946	Nmnat3	,NM_144533
ENSMUSG00000069917	99.3152	99.8122	19.7233	33.3134	-1.90727	5.97806	2.3755e-36	1.04094e-34	chr11:32196524-32197301	Hba-a2
ENSMUSG00000024503	4.07865	2.57333	1.10746	0.682008	-1.89898	1.08136	2.70789e-08	1.01839e-07	chr18:43887739-43896851	Spink3	NM_009258
ENSMUSG00000037034	20.8521	20.5319	4.90447	6.19053	-1.89787	3.71318	6.22086e-28	1.48325e-26	chr2:147190761-147200767	Pax1	,NM_008780
ENSMUSG00000045932	8.15731	8.43175	2.10945	2.3608	-1.88764	2.39519	6.14277e-17	5.69113e-16	chr19:34625436-34651013	Ifit2	NM_008332
ENSMUSG00000063694	11.2163	8.54125	2.4786	2.88542	-1.8851	2.65229	1.20101e-16	1.0865e-15	chr6:50515092-50516474	Cycs	NM_007808
ENSMUSG00000018654	9.43188	10.0195	2.05671	3.20019	-1.88259	2.62572	5.59639e-17	5.21139e-16	chr11:11585928-11672929	Ikzf1	,NM_001025597,NM_009578
ENSMUSG00000024691	41.1944	43.0348	11.391	11.4367	-1.88179	4.74152	1.4906e-43	1.07147e-41	chr19:12648013-12664252	4632417K18Rik	NM_026640
ENSMUSG00000025091	1.32556	1.20454	0.369153	0.314773	-1.86998	-0.315481	6.50009e-05	0.000155848	chr19:58834209-58852013	Pnliprp2	NM_011128
ENSMUSG00000020609	3.36489	2.57333	1.1602	0.472159	-1.86307	0.922285	7.56739e-08	2.70845e-07	chr12:7984479-8023305	Apob	NM_009693,
ENSMUSG00000060923	4.48652	3.33985	1.05472	1.1017	-1.86076	1.32181	7.69849e-10	3.47039e-09	chr11:30405991-30549404	Acyp2	NM_029344,
ENSMUSG00000028011	1.78441	3.06609	0.369153	0.944318	-1.85902	0.616997	1.66781e-06	4.98397e-06	chr3:81762340-81779650	Tdo2	NM_019911
ENSMUSG00000054667	18.201	15.1114	4.2189	4.9839	-1.85887	3.41055	3.23177e-23	5.2573e-22	chrX:138145543-138159760	Irs4	NM_010572
ENSMUSG00000073125	4.89438	3.44935	1.52935	0.786932	-1.85304	1.41659	2.70789e-09	1.14499e-08	chrX:70437555-70448266	Xlr3b	NM_001081643
ENSMUSG00000027800	4.2316	3.55885	1.26567	0.891856	-1.85106	1.31533	5.81238e-10	2.65709e-09	chr3:57091333-57098815	Tm4sf1	NM_008536
ENSMUSG00000025532	67.8076	61.7051	15.9791	20.0405	-1.84786	5.37097	3.73842e-45	3.08198e-43	chr5:130505176-130536629	Crcp	NM_007761,
ENSMUSG00000047242	11.7771	9.74579	2.37313	3.61989	-1.84629	2.78297	1.3189e-16	1.18872e-15	chrX:103402222-103416478	Taf9b	,NM_001001176
ENSMUSG00000030762	1.37655	1.09503	0.369153	0.314773	-1.83977	-0.339899	9.64527e-05	0.000226313	chr7:130605886-130611517	Aqp8	NM_007474,NM_001109045,
ENSMUSG00000083465	73.3138	58.9675	18.4577	18.7814	-1.83388	5.4057	1.57688e-43	1.12793e-41	chr11:105634832-105636098
ENSMUSG00000038591	4.18062	3.88736	1.52935	0.73447	-1.83061	1.36868	1.37812e-09	6.02806e-09	chr15:54242329-54297913	Colec10	NM_173422
ENSMUSG00000083396	130.619	114.54	33.3293	35.9366	-1.82653	6.29665	3.49288e-60	6.70632e-58	chr7:148076786-148077979
ENSMUSG00000025981	22.8914	22.9957	6.32834	6.71515	-1.81349	3.88034	1.8181e-28	4.53499e-27	chr1:55109614-55129545	Coq10b	NM_001039710,NM_026424
ENSMUSG00000082070	26.4093	25.8975	6.90844	8.0267	-1.8076	4.07087	3.11562e-30	8.87952e-29	chrX:111705657-111706133
ENSMUSG00000045954	15.244	9.80054	3.6388	3.56742	-1.80647	3.01327	3.12452e-15	2.48328e-14	chr1:51345970-51359803	Sdpr	NM_138741
ENSMUSG00000054932	19.2716	21.1341	8.43779	3.14773	-1.80041	3.69959	1.1834e-12	7.36694e-12	chr5:90919765-90937882	Afp	NM_007423
ENSMUSG00000024766	6.62781	6.57019	1.68756	2.09848	-1.7978	2.08533	1.26356e-13	8.61986e-13	chr19:33629657-33836441	AI747699	NM_001013770,
ENSMUSG00000040550	132.556	113.007	32.0636	39.0318	-1.7918	6.30692	4.58809e-51	5.35596e-49	chr4:14736645-14753734	Otud6b	NM_152812,
ENSMUSG00000035364	3.41587	4.27063	1.21293	0.99678	-1.78701	1.30318	1.79119e-09	7.73971e-09	chr5:100408080-100408682	4930524J08Rik
ENSMUSG00000029657	315.892	346.742	87.4366	104.347	-1.78593	7.73863	2.13487e-58	3.70857e-56	chr5:150416862-150438913	Hsph1	,NM_013559
ENSMUSG00000027344	2.39621	2.90184	0.474626	1.04924	-1.78258	0.766926	4.13609e-07	1.34209e-06	chr2:118030628-118082702	Fsip1	NM_027759,
ENSMUSG00000073063	2.65112	2.40907	0.632834	0.839394	-1.77402	0.707848	3.27129e-07	1.07802e-06	chr11:32186970-32187912	F830116E18Rik	NM_001033981
ENSMUSG00000083863	3.6198	4.87289	1.26567	1.20663	-1.76743	1.45059	1.12047e-09	4.95152e-09	chr2:22442811-22443482
ENSMUSG00000068697	1.32556	1.36879	0.158209	0.629545	-1.7542	-0.201357	0.00012244	0.000282966	chr14:21468330-21475717	Myoz1	NM_021508
ENSMUSG00000049641	6.93371	8.377	1.63482	2.88542	-1.75122	2.30753	2.34553e-12	1.40732e-11	chr10:51742337-51748154	Vgll2	NM_153786
ENSMUSG00000030000	11.4202	11.4431	3.21691	3.56742	-1.75054	2.88909	1.41462e-18	1.53018e-17	chr6:86028078-86069549	Add2	NM_013458,
ENSMUSG00000063953	7.90239	5.74892	1.26567	2.83295	-1.73924	2.15142	8.91018e-10	3.9785e-09	chr10:35430361-35431365
ENSMUSG00000020116	142.957	143.175	38.6029	47.111	-1.73851	6.53838	5.0544e-54	7.37539e-52	chr11:17103206-17111552	Pno1	NM_025443
ENSMUSG00000022035	66.584	64.4974	19.0378	20.3028	-1.73673	5.41273	2.07611e-46	1.84723e-44	chr14:66456139-66485441	Ccdc25	NM_145944
ENSMUSG00000036295	3.05899	2.35432	0.738307	0.891856	-1.7297	0.818577	3.4339e-07	1.1288e-06	chr12:42178308-42212555	Lrrn3	NM_010733
ENSMUSG00000015365	2.75309	3.72311	1.21293	0.73447	-1.72001	1.06986	9.36706e-08	3.31919e-07	chr15:88815988-88885578	Mov10l1	NM_031260
ENSMUSG00000047746	1.88638	1.5878	0.527362	0.524621	-1.71547	0.179618	1.55218e-05	4.0496e-05	chr16:36963546-36990302	Fbxo40	NM_001037321,
ENSMUSG00000031403	286.321	249.065	75.6237	88.0314	-1.71313	7.44928	3.52086e-52	4.58718e-50	chrX:72341409-72355114	Dkc1	NM_001030307
ENSMUSG00000035246	9.73778	9.47203	2.95323	2.93788	-1.70372	2.64913	5.31158e-16	4.54317e-15	chrX:90900202-90995287	Pcyt1b	NM_177546,NM_211138
ENSMUSG00000028318	66.9919	66.2495	19.4597	21.7718	-1.69198	5.44657	9.31823e-44	6.83274e-42	chr4:45031534-45049158	Polr1e	,NM_022811
ENSMUSG00000037376	122.92	112.734	34.4367	38.6121	-1.69156	6.27006	1.28537e-52	1.73668e-50	chr2:132629951-132641790	Trmt6	,NM_175113
ENSMUSG00000038871	70.4077	74.955	20.5671	24.5523	-1.68561	5.57301	2.71665e-43	1.88769e-41	chr6:34426356-34455128	Bpgm	NM_007563
ENSMUSG00000067017	74.4354	67.6182	19.8815	24.4473	-1.6819	5.54214	7.0415e-41	4.21105e-39	chr1:107352560-107353433
ENSMUSG00000083261	109.869	96.1438	30.7979	33.6282	-1.68007	6.07926	1.32951e-49	1.45867e-47	chr5:40189453-40190646
ENSMUSG00000031170	10.1966	11.4431	3.37512	3.35758	-1.67953	2.82472	1.34278e-16	1.208e-15	chrX:7848277-7857305	Slc38a5	NM_172479,
ENSMUSG00000040666	50.0145	52.8353	14.2915	17.7847	-1.67874	5.07545	4.44843e-37	2.05416e-35	chr16:96422255-96450535	Sh3bgr	NM_015825
ENSMUSG00000029802	122.564	106.054	34.4367	37.4055	-1.6734	6.23115	2.24883e-49	2.43027e-47	chr6:58546666-58642505	Abcg2	,NM_011920
ENSMUSG00000001542	30.5899	28.6898	8.33232	10.335	-1.66757	4.28431	1.38125e-27	3.18912e-26	chr13:75844932-75909804	Ell2	NM_138953
ENSMUSG00000043872	27.4289	22.4482	7.96317	7.81686	-1.66461	4.03746	4.26417e-24	7.52392e-23	chr4:126724338-126738380	Zmym1	NM_026670,
ENSMUSG00000026459	4.18062	4.10637	1.00199	1.62633	-1.65136	1.44767	7.05078e-09	2.84527e-08	chr1:136186566-136189124	Myog	NM_031189
ENSMUSG00000026037	124.45	110.544	33.593	41.3926	-1.65041	6.27609	1.28027e-44	1.02086e-42	chr1:58520317-58561771	Orc2l	NM_008765,,NM_001025378
ENSMUSG00000081476	113.845	97.9506	34.3313	33.3659	-1.64922	6.12681	3.9983e-48	3.91565e-46	chr2:94224659-94225255	Itpa-ps1
ENSMUSG00000031226	188.995	181.009	55.5312	62.5348	-1.64872	6.93086	3.44922e-53	4.83952e-51	chrX:102275100-102312429	2610029G23Rik	,NM_026312
ENSMUSG00000053025	2.70211	2.57333	0.685571	0.99678	-1.64172	0.798322	9.88816e-07	3.04469e-06	chr7:82259783-82453265	Sv2b	NM_153579,NM_001109753
ENSMUSG00000028159	3.36489	3.55885	1.26567	0.944318	-1.64079	1.18945	4.82457e-08	1.76486e-07	chr3:137595652-137644481	Dapp1	NM_011932,
ENSMUSG00000051579	312.629	288.048	90.8117	102.931	-1.63425	7.63375	3.47111e-52	4.5631e-50	chrX:132704623-132706744	Tceal8	NM_025703
ENSMUSG00000042426	79.8396	84.427	20.9363	31.897	-1.63406	5.76191	4.39545e-32	1.46435e-30	chr13:113717928-113759635	Dhx29	NM_172594
ENSMUSG00000029762	17.7421	15.9875	4.9572	5.92822	-1.63277	3.47959	2.80585e-20	3.53566e-19	chr6:34304187-34318454	Akr1b8	NM_008012
ENSMUSG00000034437	229.016	215.667	70.8247	72.8174	-1.6317	7.20042	4.02637e-55	5.99518e-53	chr3:116264003-116264344
ENSMUSG00000030978	655.847	517.731	174.557	206.701	-1.62776	8.6026	1.07525e-40	6.37805e-39	chr7:109590331-109617439	Rrm1	NM_009103
ENSMUSG00000045827	4.58848	5.03715	1.68756	1.41648	-1.62653	1.66814	8.76048e-10	3.91405e-09	chr13:33095119-33109826	Serpinb9	NM_009256,
ENSMUSG00000050471	67.5527	57.9272	19.6179	21.1422	-1.62571	5.37734	1.69352e-37	8.15572e-36	chr9:35024605-35075364	Ppp4r1l,Fam118b	NM_194257,NM_175411,
ENSMUSG00000036144	14.8871	13.6332	4.64079	4.61667	-1.62418	3.23947	8.9385e-19	9.82159e-18	chr12:37835133-37906115	Meox2	NM_008584
ENSMUSG00000038160	105.025	97.0199	31.9581	33.6807	-1.6238	6.06435	9.18205e-50	1.02278e-47	chr10:43988164-44084097	Atg5	NM_053069,
ENSMUSG00000027961	4.8434	5.58466	1.52935	1.83617	-1.62376	1.78358	3.02523e-10	1.43139e-09	chr3:116265940-116286052	Lrrc39	NM_175413,NM_027321
ENSMUSG00000020075	387.523	405.436	117.654	140.231	-1.61897	8.03724	7.00009e-50	7.91824e-48	chr10:62044862-62065019	Ddx21	NM_019553
ENSMUSG00000023074	39.0531	31.4274	10.0199	13.0106	-1.61819	4.54759	1.02283e-24	1.87974e-23	chrX:50698185-50723679	Mospd1	NM_027409,
ENSMUSG00000051223	760.567	663.754	214.373	250.664	-1.61803	8.8837	2.54333e-47	2.34888e-45	chr1:58449992-58463392	Bzw1	NM_025824
ENSMUSG00000028069	91.9226	86.0148	27.2646	31.0576	-1.6105	5.88416	1.80318e-46	1.61423e-44	chr3:87847039-87859912	Gpatch4	NM_001110809,NM_025663,
ENSMUSG00000023961	3.41587	2.51857	1.00199	0.944318	-1.60969	0.980964	6.43656e-07	2.03692e-06	chr17:44233258-44242757	Enpp4	,NM_199016
ENSMUSG00000066626	2.60014	3.3946	0.632834	1.31155	-1.60969	0.985249	1.10048e-06	3.36085e-06	chr9:57181927-57182629
ENSMUSG00000075232	86.9773	76.707	24.7333	29.064	-1.60799	5.76486	2.49092e-42	1.60121e-40	chr10:40007264-40021978	Amd1,Amd2	NM_007444,NM_009665
ENSMUSG00000051124	7.18863	4.43488	1.52935	2.30833	-1.60678	1.95359	2.0468e-08	7.80221e-08	chr6:48626134-48628703	Gimap9	NM_174960
ENSMUSG00000074115	1.98834	1.36879	0.685571	0.419697	-1.6017	0.161656	7.62161e-05	0.000181043	chr7:53995868-53998350	Saa1	NM_009117
ENSMUSG00000014226	424.894	415.017	135.427	141.7	-1.60016	8.12541	1.76132e-55	2.64961e-53	chr1:162133056-162142908	Cacybp	NM_009786
ENSMUSG00000001774	210.56	169.949	58.168	67.9909	-1.59777	6.98505	1.03632e-40	6.17222e-39	chr9:18096711-18118444	Chordc1	NM_025844
ENSMUSG00000039899	3.72177	3.94212	1.10746	1.41648	-1.59543	1.34722	2.81039e-08	1.05504e-07	chr5:20878521-20884191	Fgl2	NM_008013
ENSMUSG00000021850	4.07865	4.48963	0.896515	1.9411	-1.58602	1.51012	7.03301e-08	2.52586e-07	chr14:49846036-49865075	1700011H14Rik	NM_025956
ENSMUSG00000043753	5.1493	2.84708	1.21293	1.46894	-1.58576	1.42099	7.55971e-07	2.37076e-06	chr4:89354889-89361457	Dmrta1	NM_175647
ENSMUSG00000041781	177.727	149.308	49.0447	60.2265	-1.58549	6.76932	9.72904e-40	5.47165e-38	chr12:103214209-103243738	Cpsf2	NM_016856
ENSMUSG00000022548	3.72177	3.72311	1.10746	1.36402	-1.58536	1.30891	4.03475e-08	1.48749e-07	chr16:31297206-31314890	Apod	,NM_007470
ENSMUSG00000026389	9.43188	9.69104	3.37512	2.99034	-1.58451	2.67078	2.48704e-14	1.82092e-13	chr1:122120963-122169282	Steap3	,NM_001085409,NM_133186
ENSMUSG00000041476	15.9577	15.2757	4.16616	6.24299	-1.5844	3.37978	7.30367e-17	6.71551e-16	chrX:154137059-154190521	Smpx	,NM_025357
ENSMUSG00000072855	2.54916	2.84708	0.632834	1.15417	-1.58341	0.842465	2.27645e-06	6.67698e-06	chr5:77085537-77087380	A730089K16Rik
ENSMUSG00000018927	1.88638	1.5878	0.369153	0.786932	-1.57959	0.212637	6.41066e-05	0.000153805	chr11:83401388-83406589	Ccl6	NM_009139
ENSMUSG00000022300	118.638	106.985	35.0168	40.7106	-1.57723	6.23533	4.15527e-44	3.12545e-42	chr15:38944478-38978399	Wdsof1	NM_198606
ENSMUSG00000079737	10.4006	9.03402	2.90049	3.61989	-1.57686	2.69843	1.2057e-13	8.2483e-13	chr16:13672113-13678478	3110001I22Rik	NM_025653
ENSMUSG00000026377	179.206	174.22	53.4218	65.2629	-1.57452	6.88289	9.65812e-45	7.78626e-43	chr1:120218449-120230166	Mki67ip	NM_026472,
ENSMUSG00000035472	5.09832	5.91317	1.37114	2.30833	-1.57325	1.87479	1.98166e-09	8.50982e-09	chr12:57813621-58298459	Slc25a21	NM_172577,
ENSMUSG00000074797	120.932	106.218	37.6536	38.9269	-1.5717	6.24674	1.16802e-45	1.01451e-43	chr2:130493565-130507349	Itpa	NM_025922
ENSMUSG00000050503	6.67879	9.52678	2.21492	3.20019	-1.56935	2.43126	1.66689e-10	8.11101e-10	chr9:66359412-66362396	Fbxl22	NM_175206
ENSMUSG00000001622	2.54916	2.79233	0.896515	0.891856	-1.56923	0.83169	1.81942e-06	5.40161e-06	chr5:88354632-88361557	Csn3	,NM_007786
ENSMUSG00000027787	134.188	122.917	41.978	44.9076	-1.56715	6.42622	3.34309e-48	3.29611e-46	chr3:69526009-69552964	Nmd3	NM_133787
ENSMUSG00000024747	6.27093	4.10637	1.37114	2.15095	-1.56522	1.79981	5.3349e-08	1.94326e-07	chr19:20767443-20802046	Aldh1a7	NM_011921
ENSMUSG00000032301	254.508	223.551	76.2038	86.9822	-1.55367	7.32478	8.45535e-45	6.85447e-43	chr9:54798623-54805837	Psma4	NM_011966
ENSMUSG00000067106	14.1223	15.7137	5.16815	5.03636	-1.54393	3.322	7.86788e-18	7.995e-17	chr1:79919111-79920001
ENSMUSG00000029066	154.581	145.968	51.8924	51.308	-1.54352	6.65725	5.67655e-49	5.83326e-47	chr4:155177743-155182938	Mrpl20	NM_025570
ENSMUSG00000002718	531.652	466.867	159.632	184.142	-1.54136	8.39051	3.23953e-44	2.46204e-42	chr2:166731596-166771763	Cse1l	NM_023565
ENSMUSG00000026784	25.4406	24.036	8.12137	8.91856	-1.53838	4.05548	5.53206e-23	8.82227e-22	chr2:22751121-22795777	Pdss1	NM_019501
ENSMUSG00000032494	2.54916	2.35432	1.05472	0.629545	-1.53729	0.719639	7.69112e-06	2.08953e-05	chr9:110818342-110848571	Tdgf1	NM_011562
ENSMUSG00000039116	2.65112	3.33985	1.1602	0.891856	-1.53424	1.00396	1.44407e-06	4.34383e-06	chr10:14122391-14264842	Gpr126	NM_001002268
ENSMUSG00000018433	151.879	123.958	42.8218	52.7769	-1.53342	6.53715	6.72423e-36	2.81146e-34	chr11:107027977-107050695	Nol11	NM_133702,
ENSMUSG00000044244	2.03933	2.24482	0.738307	0.73447	-1.5296	0.522946	1.65331e-05	4.29577e-05	chr9:100358138-100386892	Il20rb	NM_001033543,
ENSMUSG00000029695	2.34523	1.91631	0.843779	0.629545	-1.5296	0.521306	1.98242e-05	5.11176e-05	chr6:23022170-23082974	Aass	NM_013930
ENSMUSG00000027722	60.9759	52.233	18.4049	20.9848	-1.5265	5.25384	7.67542e-32	2.50559e-30	chr3:37319239-37478017	Spata5	,NM_021343
ENSMUSG00000046667	5.4552	4.21587	1.68756	1.67879	-1.5254	1.70637	1.18693e-08	4.66336e-08	chr4:12067414-12073877	Rbm12b	,NM_028226
ENSMUSG00000025917	265.316	231.161	80.4227	92.4383	-1.52532	7.38665	1.03095e-42	6.8692e-41	chr1:10014915-10028026	Cops5	NM_013715
ENSMUSG00000038335	91.1069	81.8537	27.1591	33.1036	-1.52328	5.86563	3.32061e-38	1.70614e-36	chr11:74711582-74722838	Tsr1	NM_177325
ENSMUSG00000039197	218.259	184.184	67.0804	73.5519	-1.52094	7.08511	8.28473e-42	5.12249e-40	chr14:21871861-22267764	Adk	NM_134079,
ENSMUSG00000020420	3.87472	3.66836	1.37114	1.25909	-1.51684	1.34641	9.60233e-08	3.39925e-07	chr7:28645604-28665832	Zfp607	NM_001024726
ENSMUSG00000033405	3.56882	2.90184	1.00199	1.25909	-1.51631	1.12783	7.07432e-07	2.22811e-06	chr14:73919671-73948049	Nudt15	NM_172527
ENSMUSG00000026029	24.9308	21.9554	7.59401	8.8661	-1.51241	3.98544	8.17823e-21	1.07997e-19	chr1:58852276-58903851	Casp8	NM_001080126,NM_009812
ENSMUSG00000029447	1027.36	829.706	308.718	345.463	-1.5105	9.29422	5.86156e-39	3.08779e-37	chr5:130293289-130321696	Cct6a	NM_009838
ENSMUSG00000057561	304.42	258.318	94.8724	103.245	-1.51009	7.57155	1.5409e-42	1.00378e-40	chr18:46757387-46768827	Eif1a	NM_010120
ENSMUSG00000074910	19.2207	17.849	6.1174	6.925	-1.50775	3.64704	6.18376e-19	6.8828e-18	chr13:49588687-49591945
ENSMUSG00000048149	37.3707	33.8365	11.2855	13.7975	-1.50699	4.5894	1.2084e-25	2.39253e-24	chr11:16535112-16536069
ENSMUSG00000039830	9.63582	10.5671	3.11144	3.98712	-1.5044	2.76956	3.25599e-13	2.1363e-12	chr16:91225817-91228920	Olig2	NM_016967
ENSMUSG00000028007	18.3539	17.411	5.80098	6.82008	-1.50279	3.59634	5.93122e-19	6.63205e-18	chr3:117484577-117571854	Snx7	NM_029655,
ENSMUSG00000019779	3.67079	4.27063	1.68756	1.1017	-1.50201	1.42105	1.50432e-07	5.18871e-07	chr10:34203205-34330134	Frk	NM_010237
ENSMUSG00000028410	139.796	112.734	41.978	47.6356	-1.49979	6.41869	1.57065e-36	6.98748e-35	chr4:40669566-40680932	Dnaja1,Dnaja1-ps	NM_008298
ENSMUSG00000058258	18.5069	15.6042	5.43183	6.66269	-1.49886	3.53056	5.15645e-17	4.81093e-16	chr13:8885214-8891614	Idi1	NM_145360,NM_177960
ENSMUSG00000046550	27.9388	27.7591	10.4945	9.23333	-1.49717	4.23654	1.47916e-23	2.48377e-22	chrX:150266836-150268782	Spin2	NM_001005370
ENSMUSG00000027714	104.515	92.8587	32.9601	37.1432	-1.49601	6.06336	6.92381e-40	3.96205e-38	chr3:36451549-36464647	Exosc9	NM_019393
ENSMUSG00000047766	40.7865	34.3293	12.6567	14.0598	-1.49514	4.67043	1.98724e-25	3.88711e-24	chr9:60416979-60535718	Lrrc49	,NM_145616
ENSMUSG00000078134	95.3895	88.0953	32.2746	32.9987	-1.49291	5.95858	1.53662e-42	1.00378e-40	chr11:98485665-98486975
ENSMUSG00000046949	28.7545	25.4047	8.33232	10.9646	-1.49087	4.19902	1.78741e-20	2.28788e-19	chr13:34056556-34077515	Nqo2	,NM_020282
ENSMUSG00000021737	285.557	252.295	92.3411	100.098	-1.48577	7.51236	1.66529e-43	1.1796e-41	chr14:14944699-14953451	Psmd6	NM_025550
ENSMUSG00000071252	7.74944	7.88423	2.53134	3.0428	-1.48486	2.40569	1.89407e-11	1.03564e-10	chr13:77274860-77473638	2210408I21Rik	NM_001145676,NM_001081353
ENSMUSG00000058669	7.08666	8.596	2.4786	3.09527	-1.48486	2.40758	6.74073e-11	3.45125e-10	chr12:57712386-57714271	Nkx2-9	NM_008701
ENSMUSG00000029910	338.069	289.034	109.797	114.892	-1.48465	7.73442	4.88564e-43	3.34701e-41	chr6:66485384-66491027	Mad2l1	,NM_019499
ENSMUSG00000001348	21.209	21.9554	7.91043	7.50208	-1.48416	3.87152	7.19878e-21	9.5669e-20	chr9:21931175-21936259	Acp5	NM_001102405,NM_001102404,NM_007388
ENSMUSG00000073010	3.97669	3.23035	0.738307	1.83617	-1.48411	1.29147	3.08063e-06	8.84719e-06	chrX:103778525-103905896	EG331493	NM_001033541,
ENSMUSG00000048015	8.61615	6.7892	2.37313	3.14773	-1.48382	2.38855	2.561e-10	1.22045e-09	chr10:129705209-129717296	Neurod4	NM_007501
ENSMUSG00000021707	178.798	165.076	59.1173	64.2661	-1.48053	6.86806	1.31532e-43	9.50156e-42	chr13:93124738-93159008	Dhfr	NM_010049
ENSMUSG00000019837	89.5264	77.145	27.1591	32.7364	-1.47975	5.82397	6.21192e-35	2.46316e-33	chr10:39969334-39977466	Gtf3c6	,NM_026113
ENSMUSG00000082253	11.9301	10.6218	3.69153	4.45928	-1.46937	2.94058	1.96471e-13	1.31449e-12	chrX:53408705-53409570
ENSMUSG00000070372	73.8746	63.2381	22.993	26.6508	-1.46914	5.54523	1.94992e-32	6.63245e-31	chr3:104625855-104667312	Capza1	NM_009797
ENSMUSG00000035158	3.82374	4.81814	1.42388	1.67879	-1.46769	1.5507	8.33207e-08	2.96685e-07	chr6:97757052-97968701	Mitf	NM_001113198,,NM_008601
ENSMUSG00000083287	31.9155	28.3066	10.2308	11.5941	-1.4666	4.35857	7.25818e-23	1.14252e-21	chr2:53555155-53555838
ENSMUSG00000007122	14.2243	14.7282	3.37512	7.08239	-1.46576	3.30004	8.4699e-11	4.29142e-10	chr1:174140469-174149972	Casq1	NM_009813
ENSMUSG00000081309	7.13764	10.7313	3.11144	3.30511	-1.46521	2.59872	3.96498e-10	1.84611e-09	chr4:40859774-40860388
ENSMUSG00000078700	9.27893	9.30777	3.16417	3.56742	-1.46315	2.66143	1.46051e-12	8.98473e-12	chr11:96805479-96821376	D030028A08Rik
ENSMUSG00000063171	88.7617	105.561	36.388	33.943	-1.46173	6.04732	5.13763e-37	2.36493e-35	chr6:148303178-148304120	Rps4y2	NR_003634
ENSMUSG00000038510	78.0552	74.1337	25.6298	29.7985	-1.45799	5.69768	5.21334e-37	2.39224e-35	chr10:39943052-39966785	Bxdc1	NM_023323,NM_001042556
ENSMUSG00000022864	19.8834	18.068	6.59202	7.23977	-1.45757	3.69451	3.61268e-18	3.79254e-17	chr16:78543796-78576902	D16Ertd472e	,NM_025967
ENSMUSG00000081451	28.8565	24.693	9.49252	10.0727	-1.45584	4.19246	4.59558e-21	6.18623e-20	chr11:77355635-77356582
ENSMUSG00000036446	86.1615	84.9198	35.0696	27.4377	-1.45323	5.86762	1.65622e-34	6.35989e-33	chr10:97028437-97035337	Lum	NM_008524
ENSMUSG00000049460	2.03933	1.86155	0.685571	0.73447	-1.45161	0.411932	6.30238e-05	0.000151431	chr14:8633724-8634479
ENSMUSG00000021116	369.424	334.806	124.352	133.569	-1.45146	7.91013	1.62655e-43	1.15778e-41	chr12:79963060-79986306	Eif2s1	NM_026114
ENSMUSG00000061273	105.739	88.2596	32.1691	38.9794	-1.45124	6.05087	8.6749e-33	3.0211e-31	chrX:53838689-53851096	Mmgt1	NM_146234
ENSMUSG00000001767	73.5687	70.2463	23.995	28.6443	-1.45063	5.61794	2.81252e-35	1.13685e-33	chr2:145743218-145760436	Crnkl1	NM_025820
ENSMUSG00000074303	19.2716	17.192	6.80297	6.55777	-1.45056	3.63897	1.2489e-17	1.24311e-16	chr8:67552319-67561235
ENSMUSG00000002017	128.783	114.212	41.0288	48.0553	-1.45034	6.37546	9.97357e-38	4.8837e-36	chr17:75936433-75951198	2810405J04Rik	NM_133747
ENSMUSG00000042498	5.4552	4.43488	2.05671	1.57386	-1.44826	1.75829	3.60499e-08	1.33648e-07	chrX:136014906-136089121	D330045A20Rik	NM_175326,
ENSMUSG00000033847	4.2316	3.06609	1.42388	1.25909	-1.44755	1.32168	9.82195e-07	3.02495e-06	chr7:13911089-13945705	Pla2g4c	,NM_001004762
ENSMUSG00000034825	1.07065	1.6973	0.369153	0.629545	-1.44604	-0.0937824	0.000934647	0.00186929	chr7:116901573-116925487	Nrip3	,NM_020610
ENSMUSG00000068184	68.8782	65.8662	23.8368	25.654	-1.44576	5.52527	4.06871e-36	1.73092e-34	chr13:108842785-108948785	Ndufaf2	NM_001127346
ENSMUSG00000066807	4.8434	4.76339	1.3184	2.20341	-1.44381	1.71417	7.3606e-08	2.63896e-07	chr7:12671271-12671961
ENSMUSG00000051220	71.2745	69.5345	22.993	28.8017	-1.44285	5.58932	3.71128e-32	1.24494e-30	chrX:99338297-99352372	Ercc6l	NM_146235
ENSMUSG00000028330	333.991	293.688	106	125.542	-1.44168	7.74692	3.68527e-38	1.88026e-36	chr4:46151428-46185272	AU014645,Ncbp1	NM_001033201
ENSMUSG00000003559	29.5192	26.1713	9.7562	10.8072	-1.43967	4.25294	1.57252e-21	2.21702e-20	chr19:46781933-46815585	As3mt	NM_020577
ENSMUSG00000026229	357.392	335.792	116.389	139.497	-1.43895	7.89035	2.19048e-39	1.19267e-37	chr1:87961194-88035870	Psmd1	,NM_027357
ENSMUSG00000021702	9.17697	10.5671	2.37313	4.87898	-1.43837	2.75352	3.26032e-09	1.36782e-08	chr13:93521546-93564713	Thbs4	NM_011582
ENSMUSG00000084133	29.0094	22.3387	9.1761	9.86288	-1.43725	4.13806	3.24098e-18	3.41215e-17	chr4:118614665-118615957
ENSMUSG00000027285	87.0792	70.2463	27.2646	31.215	-1.43278	5.75393	4.09916e-31	1.25926e-29	chr2:120435172-120447296	Cep27	NM_025475,
ENSMUSG00000025037	97.9896	84.7555	31.5362	36.4087	-1.43067	5.96992	8.84218e-35	3.46842e-33	chrX:16196824-16264844	Maoa	NM_173740
ENSMUSG00000027792	15.4989	12.4834	4.11342	6.29545	-1.43029	3.26351	2.00065e-12	1.21437e-11	chr3:73439731-73512337	Bche	NM_009738
ENSMUSG00000026020	398.077	373.899	131.155	155.55	-1.43023	8.04804	1.60224e-39	8.856e-38	chr1:59741853-59768968	Nol5	NM_018868
ENSMUSG00000045455	26.7152	22.3387	8.49053	9.81042	-1.42611	4.07421	1.16309e-18	1.26749e-17	chr10:11329055-11330236
ENSMUSG00000035337	31.2527	33.6722	10.3363	13.7975	-1.42476	4.47603	4.75188e-21	6.39074e-20	chr9:64083008-64084169	Uchl4	NM_033607
ENSMUSG00000050840	3.16096	2.62808	1.21293	0.944318	-1.4238	0.991488	6.24285e-06	1.71911e-05	chr1:106665106-106891255	Cdh20	NM_011800
ENSMUSG00000081651	3.9257	4.43488	1.79303	1.31155	-1.42282	1.51696	2.28139e-07	7.68823e-07	chr16:38685428-38685982
ENSMUSG00000048416	8.36124	9.85529	3.0587	3.72481	-1.4188	2.64197	3.22256e-11	1.72121e-10	chr3:67178019-67203744	Mlf1	NM_001039543,NM_010801
ENSMUSG00000038722	183.03	156.535	59.1173	68.4106	-1.41651	6.86767	1.99755e-35	8.11927e-34	chr5:145901277-145908943	Bud31	NM_001008705
ENSMUSG00000040147	21.9737	17.3015	6.64476	8.13163	-1.41525	3.7571	2.01877e-15	1.6402e-14	chrX:16286408-16394490	Maob	NM_172778
ENSMUSG00000063406	47.5673	36.9026	15.6099	16.2108	-1.4145	4.86221	9.35603e-23	1.46327e-21	chr5:108535385-108561610	Tmed5	,NM_028876
ENSMUSG00000031246	233.503	222.292	80.4754	91.2316	-1.40939	7.29343	4.16142e-40	2.41926e-38	chrX:106290835-106357804	Sh3bgrl	NM_019989
ENSMUSG00000032355	2.09031	2.84708	0.632834	1.20663	-1.40897	0.756434	5.39845e-05	0.000130876	chr9:76949893-77195647	2310046A06Rik
ENSMUSG00000024683	74.6393	72.9291	26.4736	29.1689	-1.40733	5.66664	3.01928e-36	1.30347e-34	chr19:11844875-11849291	Mrpl16	NM_025606
ENSMUSG00000056234	14.989	12.7571	5.06268	5.45606	-1.40219	3.25852	2.08825e-14	1.54757e-13	chr14:32973169-32992438	Ncoa4	NM_001033988
ENSMUSG00000047757	18.7618	15.8232	5.48456	7.65947	-1.39858	3.57733	2.46211e-14	1.80357e-13	chrX:161418636-161435204	Fancb	,NM_175027
ENSMUSG00000030226	7.90239	8.21274	2.4786	3.61989	-1.39827	2.47251	4.15955e-10	1.933e-09	chr6:138313002-138530489	Lmo3	NM_207222
ENSMUSG00000083563	2.44719	2.40907	1.00199	0.839394	-1.39341	0.742863	2.99934e-05	7.53812e-05	chr2:22443623-22445167
ENSMUSG00000020089	344.034	364.481	126.778	142.802	-1.39234	7.93372	3.59591e-40	2.09886e-38	chr10:61111369-61136913	Ppa1	NM_026438
ENSMUSG00000082045	34.4646	30.7704	12.0766	12.8532	-1.3901	4.49465	2.23773e-22	3.37324e-21	chr11:101985386-101985954
ENSMUSG00000020462	56.6423	53.5471	20.5671	21.5095	-1.38998	5.25035	5.66223e-30	1.57979e-28	chr11:29121547-29147306	Ccdc104	NM_025740,
ENSMUSG00000034127	1.2236	1.42354	0.263681	0.73447	-1.38973	-0.136685	0.0015671	0.00302156	chr10:115254327-115286676	Tspan8	NM_146010,
ENSMUSG00000031628	134.952	113.445	43.4546	51.7277	-1.38788	6.42467	2.92841e-32	9.86867e-31	chr8:47702645-47725042	Casp3	NM_009810
ENSMUSG00000071553	10.6555	9.52678	4.48258	3.25265	-1.38553	2.80327	3.25333e-11	1.73574e-10	chr6:30491642-30514472	Cpa2	NM_001024698
ENSMUSG00000063316	101.151	91.3804	35.7551	38.14	-1.38387	6.05764	2.90902e-36	1.26334e-34	chr11:101303729-101306843	Rpl27	NM_011289,
ENSMUSG00000025979	119.606	104.138	41.9253	44.0157	-1.38375	6.27478	9.30636e-36	3.84698e-34	chr1:55188136-55209917	Mobkl3	NM_025283
ENSMUSG00000022120	91.6167	81.9632	33.2238	33.5233	-1.38149	5.90893	1.32577e-35	5.44947e-34	chr14:104876751-104921883	Rnf219	NM_026047
ENSMUSG00000018362	79.4827	65.0449	25.6298	30.0608	-1.38046	5.64576	1.89712e-28	4.72401e-27	chr11:106849950-106860778	Kpna2	NM_010655,
ENSMUSG00000044442	35.1784	33.2342	11.7602	14.532	-1.38025	4.56528	9.56349e-22	1.37624e-20	chr16:87354430-87368987	N6amt1	NM_026366,
ENSMUSG00000032398	25.7975	24.3645	10.4945	8.8661	-1.37465	4.11926	6.11853e-19	6.81539e-18	chr9:64027104-64030491	Snapc5	NM_183316
ENSMUSG00000067367	222.592	226.288	80.159	92.9104	-1.37421	7.28054	7.64001e-38	3.76632e-36	chr5:38611789-38625536	Lyar	,NM_025281
ENSMUSG00000024360	520.538	493.312	176.824	214.57	-1.37414	8.45659	1.57221e-35	6.4443e-34	chr18:35064135-35091556	Etf1	NM_144866
ENSMUSG00000031578	90.1892	83.4962	33.0129	34.1004	-1.37355	5.91167	3.21275e-36	1.37883e-34	chr8:32269940-32279196	Mak16	NM_026453
ENSMUSG00000031347	86.1615	74.0242	30.8507	31.1625	-1.37278	5.79591	2.29664e-33	8.19378e-32	chrX:70159043-70163673	Cetn2	NM_019405,
ENSMUSG00000069011	171.201	158.177	61.0158	66.3646	-1.37239	6.83528	7.1766e-38	3.56194e-36	chr3:54614306-54615172
ENSMUSG00000060427	32.4253	30.7157	11.2855	13.1155	-1.37226	4.45179	1.46642e-21	2.07345e-20	chr8:72134553-72149447	AI449175	NM_001045553,NM_172754,
ENSMUSG00000028932	315.994	283.668	107.582	124.493	-1.37201	7.7	1.94974e-36	8.64759e-35	chr5:21291101-21309605	Psmc2	,NM_011188
ENSMUSG00000027708	44.7122	37.5049	15.2935	16.578	-1.37115	4.83439	2.8231e-23	4.62342e-22	chr3:35791906-35831734	Dcun1d1	NM_033623,
ENSMUSG00000021694	50.5753	47.3601	17.4557	20.5652	-1.36611	5.08695	1.4398e-26	3.05816e-25	chr13:108948932-108985175	Ercc8	NM_028042,
ENSMUSG00000021509	1.17261	2.13531	0.791043	0.472159	-1.36556	0.184214	0.000864355	0.00174064	chr13:56539716-56573682	AU042651	NM_177809
ENSMUSG00000040250	107.218	94.1728	37.7064	40.7106	-1.36379	6.12841	3.18943e-34	1.19641e-32	chr6:146498156-146526281	4933424B01Rik	NM_138757
ENSMUSG00000024477	28.1427	24.8025	9.38704	11.2269	-1.36322	4.20108	1.56776e-18	1.69207e-17	chr18:46399603-46440504	Pggt1b	NM_172627
ENSMUSG00000008333	223.969	203.402	82.5849	83.8345	-1.36304	7.21383	1.27698e-38	6.60768e-37	chr2:142888775-142897474	Snrpb2	NM_021335
ENSMUSG00000031262	47.1084	36.4098	16.8228	15.7911	-1.36294	4.86024	3.94944e-21	5.386e-20	chrX:130842623-130897175	Cenpi	,NM_145924
ENSMUSG00000080840	15.3459	13.4141	5.37909	5.8233	-1.36253	3.32097	3.06709e-14	2.21779e-13	chr13:25674140-25675255
ENSMUSG00000020280	73.9766	61.2123	23.995	28.7492	-1.36218	5.55438	1.61646e-26	3.42343e-25	chr11:23565674-23632876	Pus10	,NM_028956,NM_028304,NM_001033654
ENSMUSG00000027018	335.673	290.895	113.066	131.26	-1.362	7.7664	1.48277e-34	5.72398e-33	chr2:71227015-71279679	Hat1	NM_026115,
ENSMUSG00000054435	7.44354	8.70551	3.32238	2.93788	-1.36151	2.48404	4.24406e-10	1.97102e-09	chr6:48634548-48642061	Gimap4	,NM_174990,NM_175048
ENSMUSG00000019814	110.99	111.639	37.7064	48.8947	-1.36141	6.27237	1.06561e-30	3.15403e-29	chr10:12898446-12912943	Ltv1	NM_181470
ENSMUSG00000059588	32.3233	25.6785	9.91441	12.7483	-1.36068	4.33449	5.71924e-17	5.319e-16	chr2:84170791-84265424	Calcrl	,NM_018782
ENSMUSG00000028495	18.6598	20.0391	8.64874	6.40038	-1.36057	3.74727	3.11949e-15	2.48064e-14	chr4:86500566-86503250	Rps6	NM_009096
ENSMUSG00000020321	588.397	514.775	212	219.082	-1.35896	8.58334	1.00529e-37	4.90606e-36	chr11:21457250-21471817	Mdh1	NM_008618
ENSMUSG00000036902	22.2287	21.2984	7.01391	9.9678	-1.35769	3.91893	2.8824e-15	2.29836e-14	chr8:88160487-88224792	Neto2	,NM_001081324
ENSMUSG00000073705	58.6306	58.4747	21.0945	24.6047	-1.35709	5.34673	2.49024e-28	6.12774e-27	chr4:148501230-148511686	Apitd1	,NM_027263
ENSMUSG00000016319	687.457	651.544	244.432	278.679	-1.35708	8.86271	7.50446e-38	3.71203e-36	chrX:34335647-34338801	Slc25a5	NM_007451
ENSMUSG00000024511	4.58848	4.87289	1.68756	1.99356	-1.3569	1.71481	1.35266e-07	4.69588e-07	chr18:70138785-70301259	Rab27b	NM_001082553,NM_030554,
ENSMUSG00000027998	203.576	182.761	71.9322	79.1653	-1.35689	7.06998	2.57557e-36	1.12187e-34	chr3:82859473-82876209	Plrg1	NM_016784,
ENSMUSG00000024999	72.3961	61.3766	22.2019	30.1657	-1.35647	5.54047	1.36998e-23	2.30839e-22	chr19:38863163-38893727	Noc3l	NM_021315
ENSMUSG00000067480	3.21194	5.36566	1.74029	1.57386	-1.35566	1.56682	4.22686e-06	1.19231e-05	chr2:177282960-177296234
ENSMUSG00000080818	9.94172	9.58153	3.69153	3.93466	-1.35547	2.76253	1.32849e-11	7.41314e-11	chrX:12954992-12955804
ENSMUSG00000001175	883.283	809.448	315.31	347.194	-1.35539	9.20166	5.4425e-38	2.71976e-36	chr12:101437742-101444705	Calm1	NM_009790,
ENSMUSG00000030979	47.2614	40.5162	16.7174	17.6797	-1.35507	4.93309	2.84765e-24	5.11106e-23	chr7:140878039-140900964	Uros	NM_009479,
ENSMUSG00000002324	4.12964	4.65389	2.00398	1.41648	-1.3548	1.60718	4.87586e-07	1.56784e-06	chr14:56237007-56244226	Rec8	NM_020002
ENSMUSG00000023106	171.558	174.603	69.6645	65.7875	-1.35323	6.91156	1.19252e-38	6.19261e-37	chr5:124357300-124377593	Denr	NM_026603
ENSMUSG00000015656	1319.5	1325.65	481.745	553.423	-1.35309	9.84559	8.93232e-38	4.38857e-36	chr9:40609318-40613283	Hspa8	,NM_031165
ENSMUSG00000072964	100.182	88.4239	34.3313	39.6614	-1.3527	6.03683	2.28954e-32	7.75149e-31	chrX:132420392-132425620	Bhlhb9	NM_198161,NM_001098222,
ENSMUSG00000078933	3.26292	1.8068	1.10746	0.891856	-1.35173	0.826632	0.000151681	0.000345346	chr13:107623940-107637347
ENSMUSG00000012076	44.6103	37.8334	17.2447	15.1616	-1.35124	4.84392	1.62862e-22	2.5042e-21	chr12:56937353-56970722	Brms1l	NM_001037756,
ENSMUSG00000027078	31.9664	28.6898	10.8109	13.0106	-1.35033	4.40065	1.07004e-19	1.27566e-18	chr2:84638996-84650333	Ube2l6	,NM_019949
ENSMUSG00000018848	266.183	243.645	90.9699	109.331	-1.34971	7.47194	6.46297e-34	2.39359e-32	chr11:35621885-35648004	Rars	NM_025936
ENSMUSG00000058809	612.053	595.643	213.845	260.212	-1.34943	8.71573	1.22833e-34	4.77966e-33	chr11:41312179-41314413
ENSMUSG00000067869	72.549	62.4716	22.2547	30.8477	-1.34934	5.55571	4.34892e-23	6.99663e-22	chr15:90713043-90713951
ENSMUSG00000028261	84.734	70.9033	29.5323	31.7396	-1.34913	5.76122	2.00346e-30	5.81203e-29	chr4:24825261-24830343	1110007M04Rik	,NM_026742
ENSMUSG00000029169	541.186	509.628	190.8	222.649	-1.34695	8.51595	5.55155e-36	2.34128e-34	chr5:52541448-52581758	Dhx15	NM_007839,NM_001042620
ENSMUSG00000057228	6.11798	4.27063	2.16218	1.9411	-1.34666	1.85962	3.87211e-07	1.26318e-06	chr8:62984921-63024474	Aadat	NM_011834,
ENSMUSG00000048261	39.206	40.5709	14.7661	16.578	-1.34631	4.7955	3.87074e-24	6.86293e-23	chr7:13764197-13765546
ENSMUSG00000029176	159.628	140.657	57.8516	60.5938	-1.34517	6.70995	1.32129e-35	5.44639e-34	chr5:53225365-53258299	Anapc4	NM_024213
ENSMUSG00000083899	382.119	420.383	140.384	174.856	-1.34515	8.12627	2.49637e-32	8.43217e-31	chr11:77106946-77109400
ENSMUSG00000041231	66.686	58.639	24.0477	25.3917	-1.3449	5.44942	2.02443e-28	5.0239e-27	chr11:44268335-44283997	Ublcp1	NM_024475
ENSMUSG00000026739	99.5191	83.9342	35.4915	36.9858	-1.34394	5.99983	6.18475e-32	2.04181e-30	chr2:18598645-18608256	Bmi1	NM_007552,
ENSMUSG00000047565	6.62781	5.91317	2.90049	2.04602	-1.34342	2.1285	2.29403e-08	8.70144e-08	chr15:20595089-20596408	Acot10	NM_022816
ENSMUSG00000028772	80.7063	79.9374	31.0089	32.3167	-1.34299	5.80693	1.97597e-35	8.05402e-34	chr4:129992627-130037190	Zcchc17	NM_153160
ENSMUSG00000021711	93.2482	72.3269	29.0049	36.5661	-1.34223	5.85303	2.60627e-24	4.68935e-23	chr13:104934034-104968487	2410002O22Rik	NM_025879,NM_001093760,NM_001093759
ENSMUSG00000066245	24.8288	21.7364	9.49252	8.91856	-1.34158	4.02212	1.60541e-17	1.58118e-16	chr7:115006534-115007084
ENSMUSG00000031657	139.592	126.148	50.8904	54.2458	-1.34012	6.53483	8.32554e-36	3.45131e-34	chr8:90661755-90695896	Heatr3	NM_172757,
ENSMUSG00000025777	2.03933	1.6973	0.527362	0.944318	-1.34012	0.38248	0.000295237	0.000643383	chr1:17135478-17154329	Gdap1	NM_010267
ENSMUSG00000048592	3.77275	3.01134	0.949252	1.73125	-1.34004	1.24426	1.10419e-05	2.94022e-05	chrX:146655259-146660564
ENSMUSG00000030751	343.219	309.675	125.565	133.254	-1.33739	7.83245	1.44193e-37	6.96708e-36	chr7:121408122-121419576	Psma1	NM_011965
ENSMUSG00000016257	153.612	144.818	58.0098	60.3314	-1.33578	6.70307	2.59407e-37	1.21323e-35	chr2:174290601-174298435	Slmo2	NM_025531,
ENSMUSG00000026866	4.02767	2.84708	1.3184	1.41648	-1.33431	1.26735	7.67681e-06	2.08642e-05	chr2:43410849-43538235	Kynu	NM_027552,
ENSMUSG00000027531	151.267	131.24	50.9432	61.3807	-1.33381	6.62519	7.6919e-31	2.30473e-29	chr3:10313949-10331439	Impa1	NM_018864,
ENSMUSG00000041789	5.81208	7.50097	2.10945	3.14773	-1.33103	2.2124	5.89453e-08	2.13909e-07	chr18:62911329-62915929	2700046A07Rik
ENSMUSG00000018189	80.2475	86.179	32.4855	33.5758	-1.33094	5.86055	2.05362e-34	7.80374e-33	chr1:145624454-145654058	Uchl5	NM_019562
ENSMUSG00000067608	480.873	430.293	180.674	182.253	-1.33084	8.31527	2.07002e-37	9.839e-36	chr19:9357869-9358654
ENSMUSG00000000365	1.58048	1.75205	0.632834	0.682008	-1.33026	0.214053	0.000507805	0.00106281	chr14:57021534-57143869	Rnf17	NM_001033043
ENSMUSG00000063884	143.008	131.24	48.7282	60.4888	-1.32997	6.58296	5.39412e-31	1.64604e-29	chr6:71830642-71858756	Ptcd3	NM_027275
ENSMUSG00000063535	2.54916	2.62808	0.843779	1.20663	-1.32925	0.85241	4.13888e-05	0.000101914	chr7:7083511-7089466	2810409K11Rik
ENSMUSG00000005611	2.65112	3.61361	0.949252	1.5214	-1.32895	1.12296	1.85773e-05	4.80384e-05	chr7:118011786-118125975	Mrvi1	,NM_194464,NM_010826
ENSMUSG00000019987	133.678	136.003	56.4277	50.9407	-1.32833	6.5584	4.32753e-36	1.83568e-34	chr10:24635036-24647246	Arg1	NM_007482
ENSMUSG00000041247	9.78877	9.36253	3.53333	4.09205	-1.32793	2.74268	5.39244e-11	2.79725e-10	chr16:19653474-19706458	Lamp3	NM_177356,
ENSMUSG00000034083	43.0808	36.5193	15.2935	16.5256	-1.32661	4.80021	5.27949e-22	7.71926e-21	chr6:91828053-91849831	C130022K22Rik	NM_172730
ENSMUSG00000021270	400.932	423.504	148.716	179.893	-1.32524	8.17115	1.25591e-33	4.59303e-32	chr12:111929238-111934519	Hsp90aa1	NM_010480,
ENSMUSG00000035575	160.189	150.676	58.5372	65.735	-1.32405	6.7653	8.29794e-35	3.26371e-33	chr11:79745823-79775889	Utp6	,NM_144826
ENSMUSG00000046057	97.8877	84.427	37.39	35.7267	-1.32188	5.99696	6.87075e-32	2.25806e-30	chr1:158723597-158724500
ENSMUSG00000025995	162.687	136.441	54.8984	65.1055	-1.32177	6.7114	1.06243e-29	2.90864e-28	chr1:45852344-45880458	Wdr75	NM_028599
ENSMUSG00000027088	35.3313	26.7188	12.6567	12.3286	-1.31907	4.44432	3.63691e-17	3.45282e-16	chr2:69627707-69635280	Phospho2	,NM_028521
ENSMUSG00000006270	1.58048	1.5878	0.316417	0.944318	-1.31845	0.146384	0.00111963	0.00221348	chr19:59240677-59244519	Vax1	NM_009501,
ENSMUSG00000014074	96.4092	81.7442	33.0656	38.5597	-1.31836	5.96471	6.42007e-29	1.66432e-27	chr16:32277575-32300991	Rnf168	NM_027355
ENSMUSG00000037601	177.014	179.914	72.6177	70.5091	-1.31789	6.96578	1.99307e-37	9.50423e-36	chr11:93820547-93829586	Nme1	NM_008704,
ENSMUSG00000038628	171.66	139.014	62.1232	62.9545	-1.31786	6.76755	1.64219e-30	4.80218e-29	chr2:181599151-181604866	Polr3k	NM_025901
ENSMUSG00000034379	5.91405	4.81814	2.32039	1.99356	-1.31775	1.91251	1.24647e-07	4.34299e-07	chr16:36041361-36043058	Wdr5b	NM_027113
ENSMUSG00000081152	9.17697	7.28196	2.68955	3.93466	-1.31654	2.52995	1.1793e-08	4.6358e-08	chr4:47466504-47467825
ENSMUSG00000026245	250.837	218.459	85.1162	103.718	-1.31649	7.36229	2.63079e-30	7.54193e-29	chr1:78421661-78485434	Farsb	NM_011811
ENSMUSG00000021428	77.1885	65.7019	26.6318	30.9002	-1.31612	5.64714	1.21097e-27	2.81826e-26	chr13:38129164-38153298	Riok1	NM_024242
ENSMUSG00000028717	32.3743	35.041	13.2895	13.7451	-1.31575	4.56073	1.72565e-21	2.4189e-20	chr4:114729031-114744360	Tal1	NM_011527
ENSMUSG00000024269	66.0232	67.2897	24.8387	28.8017	-1.31245	5.54622	6.42139e-29	1.66432e-27	chr18:25296718-25327131	5730494M16Rik	NM_001142698,NM_001142697,NM_001004361
ENSMUSG00000031479	145.506	120.727	53.0526	54.5081	-1.31216	6.54628	1.92091e-31	6.04094e-30	chr8:23303311-23329078	Vps36	NM_027338
ENSMUSG00000043295	3.10997	3.72311	1.42388	1.31155	-1.31216	1.25543	6.11929e-06	1.68771e-05	chrX:114000482-114000812
ENSMUSG00000006311	3.05899	3.77786	1.74029	0.99678	-1.31216	1.256	1.14918e-05	3.0522e-05	chr7:31418635-31421308	Etv2	,NM_007959
ENSMUSG00000070522	12.7968	12.5381	5.16815	5.03636	-1.31138	3.15093	7.77246e-13	4.94617e-12	chr3:28663632-28664282
ENSMUSG00000028345	180.531	142.683	63.8108	67.0466	-1.31032	6.82698	5.69053e-29	1.48015e-27	chr4:48443737-48486308	Tex10	NM_172304
ENSMUSG00000063800	191.238	176.026	70.0337	78.4309	-1.30854	7.01047	2.89798e-34	1.08988e-32	chr4:108237479-108251894	Prpf38a	NM_172697
ENSMUSG00000031536	49.4537	41.9397	18.3522	18.6765	-1.30733	5.00507	3.59202e-23	5.82387e-22	chr8:23738604-23763897	Polb	NM_011130
ENSMUSG00000026492	13.7145	11.8811	4.48258	5.87576	-1.30718	3.16856	1.03476e-11	5.81859e-11	chr1:181458187-181476398	Tfb2m	NM_008249
ENSMUSG00000048574	71.0195	56.6679	23.3621	28.4345	-1.30687	5.48811	5.87226e-23	9.31391e-22	chr7:49361266-49362639
ENSMUSG00000021981	73.7726	64.4426	25.8935	30.1133	-1.30623	5.60173	5.51152e-27	1.21487e-25	chr14:60059823-60204397	Cab39l	,NM_026908
ENSMUSG00000025287	21.056	19.2178	7.96317	8.34148	-1.30612	3.82227	4.96613e-16	4.25518e-15	chrX:151697081-151732050	Acot9	NM_019736
ENSMUSG00000033883	10.2476	8.70551	3.32238	4.35436	-1.30607	2.73567	6.19692e-10	2.82403e-09	chr13:67268742-67268879
ENSMUSG00000049929	23.8601	19.1631	8.38506	9.07595	-1.30578	3.9192	7.29964e-15	5.60317e-14	chrX:104115974-104127771	Lpar4	NM_175271
ENSMUSG00000067161	103.802	100.852	38.8666	43.9633	-1.30534	6.16722	6.76694e-33	2.36794e-31	chr5:97693768-97695032	EG433923	NM_001081233
ENSMUSG00000020677	103.037	97.4579	38.9721	42.232	-1.30508	6.13795	2.02942e-33	7.25816e-32	chr11:83755619-83775686	Ddx52	NM_030096
ENSMUSG00000031312	5.96503	5.2014	2.32039	2.20341	-1.30467	1.97238	7.6515e-08	2.73453e-07	chrX:98644473-98648879	Itgb1bp2	NM_013712
ENSMUSG00000025747	212.957	210.684	85.5908	86.0379	-1.30375	7.2173	2.50945e-37	1.18064e-35	chr5:30385367-30400121	Tyms	NM_021288
ENSMUSG00000033813	81.4711	75.2287	29.2686	34.3102	-1.30296	5.78319	4.13033e-30	1.16351e-28	chr1:4847884-4887983	Tcea1	NM_011541
ENSMUSG00000022858	362.439	319.366	131.26	146.002	-1.30111	7.90552	1.12073e-33	4.11931e-32	chr16:22246442-22265994	Sfrs10	NM_009186
ENSMUSG00000020305	32.9861	30.4419	13.5532	12.2237	-1.30086	4.47904	5.60227e-20	6.8696e-19	chr11:30854398-31002704	Asb3	NM_023906,
ENSMUSG00000081151	8.05534	8.15799	3.16417	3.41004	-1.30011	2.50944	8.71799e-10	3.89745e-09	chr2:161112956-161113405
ENSMUSG00000027454	87.0283	80.3754	32.2746	35.8316	-1.29915	5.87965	1.50241e-31	4.76592e-30	chr2:150735337-150757014	Gins1
ENSMUSG00000007653	1.07065	1.14978	0.158209	0.73447	-1.29781	-0.363049	0.00609421	0.0105865	chr11:42233259-42446092	Gabrb2	NM_008070
ENSMUSG00000078185	4.74143	4.70864	1.26567	2.57064	-1.29657	1.73147	3.19429e-06	9.1546e-06	chr1:177616619-177618484	Chml	NM_021350
ENSMUSG00000048164	348.011	321.392	136.007	137.241	-1.29465	7.88058	1.37765e-36	6.16646e-35	chr16:48218694-48219358
ENSMUSG00000059814	55.8266	58.201	21.6746	24.8146	-1.29285	5.32616	4.33509e-26	8.84722e-25	chr10:14465168-14467108
ENSMUSG00000028016	46.7516	40.1329	18.2995	17.3125	-1.29044	4.93688	2.33746e-22	3.5127e-21	chr3:132754899-132772491	Ints12	NM_027927
ENSMUSG00000082896	91.1579	100.086	36.4934	41.55	-1.29027	6.07258	5.40334e-31	1.64604e-29	chr3:17908806-17910996
ENSMUSG00000031629	17.4872	17.2468	6.1174	8.07917	-1.28985	3.61234	6.44799e-14	4.54098e-13	chr8:47637414-47663991	Mlf1ip	NM_027973,
ENSMUSG00000036109	14.7341	15.7685	6.59202	5.87576	-1.2883	3.42428	8.36593e-14	5.81866e-13	chrX:48466671-48559009	Mbnl3	NM_134163,
ENSMUSG00000044763	69.3881	63.8404	26.1044	28.5394	-1.28754	5.55363	2.8688e-28	7.01197e-27	chr16:56033840-56037893	Rg9mtd1	NM_029092
ENSMUSG00000030521	72.4981	78.8423	29.1104	32.7888	-1.28724	5.73584	3.24758e-30	9.21958e-29	chr7:71521427-71537122	Mphosph10	NM_026483,
ENSMUSG00000067995	112.571	99.9217	40.7651	46.5339	-1.28606	6.22791	3.20651e-30	9.12073e-29	chr14:76296744-76410672	Gtf2f2	NM_026816
ENSMUSG00000025395	133.627	104.576	46.6715	51.4653	-1.28528	6.39406	1.08375e-26	2.33937e-25	chr10:127452252-127467047	Prim1	NM_008921
ENSMUSG00000025980	779.278	775.721	298.276	339.85	-1.28486	9.09875	1.3666e-34	5.2895e-33	chr1:55134679-55144689	Hspd1	NM_010477
ENSMUSG00000037669	113.743	93.68	39.2885	46.1142	-1.28476	6.19413	8.53544e-27	1.86172e-25	chr12:8214929-8292558	1110057K04Rik	NM_172401,
ENSMUSG00000052446	42.7239	38.3809	15.2935	18.047	-1.28462	4.83864	3.47933e-21	4.7627e-20	chr8:74489693-74492019	BC049349
ENSMUSG00000078564	5.35323	7.93898	2.21492	3.20019	-1.28273	2.22231	4.95545e-07	1.59168e-06	chr11:121803725-121818021
ENSMUSG00000020664	192.41	176.245	72.9869	78.8506	-1.28178	7.02375	1.03585e-33	3.82661e-32	chr12:32016429-32036280	Dld	,NM_007861
ENSMUSG00000024287	131.995	116.292	47.6208	54.7705	-1.2808	6.4541	1.63766e-30	4.79853e-29	chr18:9958178-9995482	Thoc1	NM_153552
ENSMUSG00000029757	3.77275	4.05162	1.42388	1.78371	-1.28075	1.46215	2.89451e-06	8.34059e-06	chr6:5675639-5978039	Dync1i1	NM_010063,
ENSMUSG00000050900	78.1572	72.8196	28.5303	33.6807	-1.28041	5.73597	7.78178e-29	1.99213e-27	chrX:59038556-59039207
ENSMUSG00000073988	8.4632	8.81501	3.69153	3.41004	-1.28027	2.60663	5.54424e-10	2.54327e-09	chr4:19935154-19957932	Ttpa	,NM_015767
ENSMUSG00000040599	69.3881	67.8372	26.6845	29.8509	-1.27949	5.59796	1.11734e-28	2.81592e-27	chr11:70833111-70840856	Mis12	NM_025993
ENSMUSG00000008301	124.501	113.774	45.986	52.3047	-1.27946	6.39477	1.03125e-31	3.29999e-30	chr18:56732665-56747156	Phax	NM_019996
ENSMUSG00000026708	54.1441	46.3199	20.0925	21.4045	-1.27921	5.14964	1.78112e-23	2.97029e-22	chr1:163000898-163016469	Cenpl	,NM_027429
ENSMUSG00000081865	88.4558	80.9229	32.8019	37.0907	-1.27893	5.90254	4.47869e-30	1.25438e-28	chr5:110547041-110547868
ENSMUSG00000001569	71.4274	68.1658	28.8994	28.6968	-1.2782	5.62332	1.27173e-30	3.74892e-29	chr5:29761204-29778007	Gm1040	NM_001033457
ENSMUSG00000028691	1169.4	1094.54	468.139	466.703	-1.27773	9.6433	3.01171e-36	1.30347e-34	chr4:116358204-116372116	Prdx1	NM_011034,
ENSMUSG00000032459	73.1608	70.9581	29.0576	30.428	-1.27716	5.66947	5.55574e-31	1.68543e-29	chr9:98489154-98502079	Mrps22	NM_025485
ENSMUSG00000026914	206.227	198.091	79.2625	87.6642	-1.27705	7.15791	5.76837e-34	2.14725e-32	chr2:61549816-61638432	Psmd14	NM_021526
ENSMUSG00000081232	7.90239	8.04849	2.79502	3.77727	-1.27644	2.49266	4.65034e-09	1.9196e-08	chrX:5276845-5279002
ENSMUSG00000083725	13.2556	12.5929	4.85173	5.8233	-1.27577	3.19062	3.79322e-12	2.23008e-11	chr4:16173416-16176661
ENSMUSG00000021022	28.3976	29.3469	11.4438	12.3811	-1.27576	4.34941	6.66935e-19	7.41197e-18	chr12:56382500-56403695	Ppp2r3c	NM_021529
ENSMUSG00000041671	8.56517	7.71998	3.11144	3.61989	-1.27532	2.52488	2.51042e-09	1.06489e-08	chr6:142294178-142311777	Pyroxd1	NM_183165
ENSMUSG00000063785	71.0705	62.8549	26.8427	28.6968	-1.27267	5.56593	4.63148e-27	1.0318e-25	chrX:45610085-45635620	Utp14a	NM_028276,
ENSMUSG00000056220	10.4515	8.15799	3.37512	4.35436	-1.27201	2.72038	4.88165e-09	2.01053e-08	chr1:151676753-151808414	Pla2g4a	NM_008869,
ENSMUSG00000082321	39.9708	37.8334	15.0826	17.1551	-1.27192	4.78182	1.86238e-21	2.60056e-20	chr2:156172938-156173576
ENSMUSG00000071172	809.969	706.843	318.579	312.412	-1.26886	9.06866	2.81271e-33	9.98615e-32	chr17:29169618-29179039	Sfrs3	NM_013663,
ENSMUSG00000083116	12.134	12.5929	4.27163	5.98068	-1.26747	3.12776	6.10239e-11	3.14762e-10	chr2:24034354-24035837
ENSMUSG00000054690	43.1827	38.5451	15.5572	18.4667	-1.26655	4.85505	1.36375e-20	1.76417e-19	chr3:137004031-137095149	Emcn	,NM_016885
ENSMUSG00000033285	118.383	104.357	43.8765	48.8947	-1.26652	6.30165	2.62743e-30	7.54193e-29	chr3:99942104-99966312	Wdr3	NM_175552
ENSMUSG00000032370	24.166	22.4482	8.54326	10.8597	-1.26537	4.04479	3.21793e-15	2.55334e-14	chr9:66803195-66823227	Lactb	NM_030717,
ENSMUSG00000020464	73.8746	70.9033	29.9014	30.3756	-1.265	5.67974	1.74245e-30	5.07502e-29	chr11:29030744-29061672	Pnpt1	NM_027869
ENSMUSG00000027559	11.6242	10.8408	4.11342	5.24621	-1.26331	2.99208	1.35756e-10	6.70826e-10	chr3:14863512-14872532	Car3	NM_007606
ENSMUSG00000010358	2.70211	2.35432	1.21293	0.891856	-1.26329	0.840896	0.00010258	0.000239649	chr11:101309795-101319776	Ifi35	NM_027320
ENSMUSG00000026360	44.4573	35.9171	14.2388	19.3585	-1.26294	4.83299	1.15338e-16	1.04535e-15	chr1:145848741-145851263	Rgs2	NM_009061
ENSMUSG00000021929	161.26	156.973	61.7541	70.9288	-1.26245	6.81663	7.42316e-32	2.42867e-30	chr14:61984023-62058711	Kpna3	NM_008466,
ENSMUSG00000031097	2.39621	2.40907	0.843779	1.15417	-1.25985	0.765428	0.000142123	0.000324955	chr7:149627713-149630315	Tnni2	,NM_009405
ENSMUSG00000027905	98.9583	90.5592	36.7044	42.5992	-1.25873	6.07053	4.85746e-29	1.27712e-27	chr3:105481195-105490364	Ddx20	NM_017397,
ENSMUSG00000021951	63.678	57.1059	26.5263	24.0801	-1.25779	5.42123	4.264e-25	8.1016e-24	chr14:58168434-58190401	N6amt2	NM_026526
ENSMUSG00000081254	13.9694	13.6879	5.5373	6.03314	-1.25662	3.29344	8.62233e-13	5.46318e-12	chr11:32810373-32810603
ENSMUSG00000032458	398.178	334.149	145.394	162.108	-1.25614	8.02219	1.45261e-29	3.93986e-28	chr9:98464150-98488794	Copb2	NM_015827
ENSMUSG00000005610	2115.95	2067.97	804.28	947.728	-1.25612	10.5353	1.0041e-31	3.22017e-30	chr7:118215447-118226508	Eif4g2	NM_013507,NM_001040131
ENSMUSG00000025613	1010.89	929.19	371.368	441.993	-1.25597	9.42702	2.77036e-30	7.92649e-29	chr16:87484121-87496085	Cct8	NM_009840
ENSMUSG00000041278	77.5454	72.5459	30.2706	32.6839	-1.25485	5.73499	9.56577e-30	2.6287e-28	chr11:43543014-43561510	Ttc1	NM_133795,
ENSMUSG00000084067	101.915	95.1583	41.3452	41.3402	-1.25466	6.12801	1.20915e-31	3.8524e-30	chr2:170289014-170289319
ENSMUSG00000081718	4.94537	5.63942	1.84577	2.57064	-1.25456	1.9052	4.64115e-07	1.49765e-06	chrX:143034294-143035501
ENSMUSG00000037940	1.27458	1.64255	0.580098	0.629545	-1.25422	0.0406731	0.00198915	0.00376909	chr8:84239099-84646634	Inpp4b	,NM_001024617
ENSMUSG00000037458	259.606	219.609	92.1301	109.384	-1.2537	7.41102	1.0701e-27	2.49838e-26	chr15:38417185-38449021	Azin1	NM_001102458,NM_018745,
ENSMUSG00000027342	441.514	409.98	175.559	181.991	-1.25366	8.23965	1.82912e-34	7.0054e-33	chr2:132075023-132078916	Pcna	NM_011045
ENSMUSG00000027746	80.5534	73.1482	31.378	33.261	-1.25185	5.77049	2.51036e-29	6.709e-28	chr3:53661850-53667709	Ufm1	NM_026435,
ENSMUSG00000035329	27.8878	25.2405	11.3383	11.017	-1.25098	4.2382	3.49596e-17	3.32116e-16	chr12:60302379-60320466	Fbxo33	NM_001033156
ENSMUSG00000036977	34.0567	32.632	14.7661	13.2729	-1.25091	4.56554	2.01348e-19	2.34482e-18	chr8:82235719-82301220	Anapc10	NM_026904
ENSMUSG00000015536	40.8885	40.7352	18.194	16.1059	-1.25079	4.8567	1.56886e-21	2.214e-20	chr13:115608485-115618931	Mocs2	NM_001113374,NM_013826,
ENSMUSG00000081871	35.9941	32.4677	14.7134	14.1123	-1.25029	4.60429	9.87269e-20	1.18181e-18	chr4:73158649-73159511
ENSMUSG00000026575	54.7559	48.2362	20.8835	22.5063	-1.24996	5.19378	2.65659e-23	4.36051e-22	chr1:166237803-166334805	Nme7	NM_138314,NM_178071
ENSMUSG00000079043	12.6948	12.9214	5.06268	5.71837	-1.24686	3.18513	5.74605e-12	3.32065e-11	chr2:130439576-130455763	Fastkd5	NM_198176
ENSMUSG00000028271	102.833	97.1294	41.0288	43.3337	-1.24629	6.15134	4.89109e-31	1.49939e-29	chr3:142428190-142446537	Gtf2b	NM_145546
ENSMUSG00000030878	73.6707	77.4188	30.3761	33.3134	-1.24465	5.74632	2.10825e-29	5.67595e-28	chr7:128100556-128125808	Cdr2	NM_007672
ENSMUSG00000027259	28.3976	24.3097	10.9691	11.3318	-1.24433	4.22937	2.50745e-16	2.20547e-15	chr2:120966168-120982416	Adal	NM_029475,
ENSMUSG00000000581	141.835	127.133	54.8984	58.8625	-1.24401	6.58024	6.4226e-31	1.93633e-29	chr11:17157621-17169179	C1d	NM_020558
ENSMUSG00000082491	34.0567	32.413	12.3403	15.7386	-1.24364	4.5629	1.12639e-17	1.12577e-16	chr8:82634705-82635985
ENSMUSG00000061897	35.9941	29.7849	12.9731	14.8992	-1.24298	4.54971	3.10195e-17	2.96228e-16	chr2:178911943-178913609		NM_175394
ENSMUSG00000040738	111.296	103.7	40.5014	50.4686	-1.24213	6.25722	8.44927e-27	1.84568e-25	chr4:11126305-11181400	Ints8	NM_178112,
ENSMUSG00000027823	272.811	257.387	102.783	121.555	-1.24199	7.55943	2.41055e-30	6.93782e-29	chr3:63780115-63820670	Gmps	NM_001033300
ENSMUSG00000082743	26.2563	20.9151	10.4945	9.54811	-1.24028	4.07138	2.9501e-14	2.13743e-13	chr4:135312133-135312610
ENSMUSG00000083364	29.6722	24.693	11.602	11.4892	-1.23959	4.27581	3.10042e-16	2.69937e-15	chrX:12795336-12795728
ENSMUSG00000040204	595.228	536.621	234.571	246.1	-1.23811	8.65511	8.50268e-33	2.96821e-31	chr9:65738189-65749927	2810417H13Rik	NM_026515
ENSMUSG00000026683	103.241	91.4899	39.7104	43.0189	-1.23783	6.11624	6.98913e-29	1.80505e-27	chr1:171428065-171461595	Nuf2	NM_023284,
ENSMUSG00000029136	5.60815	4.92765	1.42388	3.0428	-1.23753	1.90771	8.33498e-06	2.25647e-05	chr5:31926813-32000000	Rbks	NM_153196
ENSMUSG00000045871	3.87472	4.21587	1.58209	1.83617	-1.23734	1.52308	3.92676e-06	1.11239e-05	chr14:111147807-111154293	Slitrk6	NM_175499
ENSMUSG00000021719	1.37655	1.36879	0.791043	0.367235	-1.2371	-0.0363238	0.00312184	0.00572934	chr13:105737233-105845010	Rgs7bp	NM_029879,
ENSMUSG00000041264	130.568	120.399	50.6268	55.9771	-1.23703	6.48209	9.93865e-31	2.95366e-29	chr5:149995926-150027009	Uspl1	,NM_001115149,NM_001115153,NM_001013378,NM_001115150,NM_001115151
ENSMUSG00000021591	26.6132	23.2694	10.6527	10.5973	-1.23401	4.15274	6.26407e-16	5.32665e-15	chr13:75977355-75987591	Glrx	NM_053108
ENSMUSG00000037134	39.0531	31.9749	14.7661	15.5288	-1.23397	4.66332	4.77304e-18	4.95174e-17	chr8:80073309-80105237	AI931714	NM_001081240,
ENSMUSG00000035960	120.575	115.745	48.7282	51.8326	-1.2335	6.39601	5.74477e-32	1.90085e-30	chr14:51544656-51546813	Apex1	NM_009687
ENSMUSG00000022299	11.8281	11.6621	5.32636	4.66913	-1.23223	3.06501	5.46901e-11	2.83495e-10	chr15:38925737-38944221	Slc25a32	NM_172402
ENSMUSG00000079104	104.515	89.0809	38.3392	44.278	-1.23223	6.10983	3.55137e-26	7.30912e-25	chr12:58331399-58340854	Prps1l1	NM_001037746
ENSMUSG00000022881	134.188	119.194	52.6835	55.5574	-1.22991	6.49842	3.48097e-30	9.86297e-29	chr16:23114024-23127801	Rfc4	NM_145480,
ENSMUSG00000020361	667.217	665.123	259.779	308.215	-1.22976	8.89201	2.1261e-30	6.15557e-29	chr11:53075074-53113921	Hspa4	NM_008300
ENSMUSG00000020526	50.7282	44.0203	21.7273	18.7814	-1.22951	5.07978	4.05811e-21	5.51872e-20	chr11:84724528-84729850	Znhit3	NM_001005223
ENSMUSG00000073542	40.5826	40.6804	16.6119	18.047	-1.22884	4.85668	2.75574e-21	3.79715e-20	chr18:67777051-67800990	Cep76	NM_001081073
ENSMUSG00000012422	250.48	224.427	101.939	101.095	-1.22871	7.40505	9.12274e-32	2.95164e-30	chr13:90229352-90244264	Tmem167	NM_025335
ENSMUSG00000083545	3.26292	3.2851	1.42388	1.36402	-1.22789	1.22191	2.0248e-05	5.21e-05	chr2:14111236-14111565
ENSMUSG00000078995	1.58048	1.64255	0.738307	0.629545	-1.22787	0.197276	0.00133732	0.00261338	chr13:67464520-67476699	Zfp456	NM_001001186
ENSMUSG00000078850	1.12163	1.36879	0.369153	0.682008	-1.22786	-0.178999	0.00496201	0.00878177	chr15:8479135-8479434
ENSMUSG00000026999	23.2993	23.4884	10.389	9.60057	-1.22628	4.06082	8.2546e-16	6.94242e-15	chr2:80479023-80500228	Nup35	NM_027091,
ENSMUSG00000026187	129.701	106.875	46.8825	54.5606	-1.2262	6.40117	1.52852e-25	3.0019e-24	chr1:72354107-72441526	Xrcc5	NM_009533
ENSMUSG00000041057	259.045	237.567	97.7202	114.892	-1.22576	7.47011	3.09619e-29	8.22944e-28	chr17:71965584-72007231	Wdr43
ENSMUSG00000059920	78.1572	74.5169	30.3233	34.9922	-1.22575	5.76804	1.38984e-27	3.20387e-26	chr16:64765931-64770765	4930453N24Rik	NM_026273
ENSMUSG00000032058	211.019	221.032	86.1709	98.4189	-1.22538	7.26814	6.87462e-31	2.06834e-29	chr9:50665040-50702334	Ppp2r1b	NM_001034085,NM_028614
ENSMUSG00000020720	244.668	232.147	100.673	103.613	-1.22408	7.41169	6.59075e-33	2.31183e-31	chr11:107340819-107365027	Psmd12	,NM_025894
ENSMUSG00000058355	372.84	347.947	139.856	169.243	-1.22288	8.00826	1.29916e-28	3.2685e-27	chr8:82207540-82235560	Abce1	NM_015751
ENSMUSG00000022325	70.9686	64.2236	25.9462	32.0544	-1.22285	5.59398	2.90353e-23	4.74449e-22	chr15:34425087-34460402	Pop1	NM_152894,NM_026340
ENSMUSG00000038736	86.1615	70.0821	32.7492	34.4676	-1.22193	5.80421	8.24642e-25	1.5368e-23	chr15:44207617-44259853	Nudcd1	NM_026149,NM_001113554,
ENSMUSG00000029716	2.19228	1.47829	0.632834	0.944318	-1.22104	0.395797	0.00102768	0.00204443	chr5:138011068-138028707	Trfr2	NM_015799,
ENSMUSG00000022210	47.4653	47.6887	20.198	20.6176	-1.22072	5.08681	1.68767e-23	2.81767e-22	chr14:56097634-56109175	Dhrs4	NM_001037938
ENSMUSG00000023019	1.47851	1.86155	0.685571	0.73447	-1.22029	0.247099	0.00132866	0.00259821	chr15:99548018-99555434	Gpd1	NM_010271
ENSMUSG00000083688	14.1733	12.8666	5.11541	6.5053	-1.21949	3.27299	2.83083e-11	1.5209e-10	chr2:87403154-87403877
ENSMUSG00000041353	3.46685	2.51857	1.10746	1.46894	-1.21949	1.10065	8.25887e-05	0.00019548	chrX:146832316-146875680	Tmem29
ENSMUSG00000029817	441.922	381.893	173.027	181.834	-1.21868	8.20299	3.54413e-30	1.00225e-28	chr6:49193920-49214051	Tra2a	NM_198102
ENSMUSG00000037336	5.91405	4.70864	2.16218	2.41326	-1.21842	1.9273	8.78566e-07	2.72651e-06	chr12:4869244-4881165	Gm1964	,NM_001033488
ENSMUSG00000053279	2.54916	2.73758	1.05472	1.20663	-1.21832	0.914506	0.000108751	0.000253343	chr19:20676471-20717951	Aldh1a1	NM_013467
ENSMUSG00000059395	1.12163	1.47829	0.580098	0.524621	-1.21813	-0.115376	0.00434721	0.00777099	chr13:21558916-21560378	Nkapl	NM_025719
ENSMUSG00000081071	1.12163	1.47829	0.685571	0.419697	-1.21813	-0.115268	0.00458255	0.00816168	chr5:23762640-23762855
ENSMUSG00000044835	4.48652	4.32538	1.79303	1.99356	-1.21644	1.65487	2.49523e-06	7.27772e-06	chr1:163072843-163099237	Ankrd45
ENSMUSG00000028696	22.1777	14.7282	7.01391	8.97102	-1.21634	3.7263	8.63441e-10	3.86364e-09	chr4:116180154-116210848	Ipp	,NM_008389
ENSMUSG00000042814	34.7705	32.2487	12.4457	16.4206	-1.21623	4.58327	1.24836e-16	1.12762e-15	chr2:152512771-152513687	Mcts2	NM_025543
ENSMUSG00000050234	7.59649	9.47203	3.42785	3.8822	-1.21601	2.60535	1.45108e-08	5.64002e-08	chr4:126988669-126991283	Gja4	NM_008120
ENSMUSG00000032889	4.74143	3.66836	1.63482	1.99356	-1.21594	1.59142	7.3306e-06	2.00015e-05	chr11:28239128-28239814
ENSMUSG00000002930	5.40421	3.83261	1.47661	2.51818	-1.21432	1.72823	2.02828e-05	5.21527e-05	chr6:55967491-55982679	Gsbs	NM_011153
ENSMUSG00000021408	11.7261	11.7168	3.74427	6.34792	-1.2139	3.06728	8.42779e-09	3.36835e-08	chr13:34094266-34125548	Ripk1	NM_009068
ENSMUSG00000020952	56.7443	55.0801	22.4129	25.8638	-1.21211	5.32269	1.89577e-23	3.15428e-22	chr12:52478567-52551083	Scfd1	NM_029825,
ENSMUSG00000013736	56.9992	52.233	21.78	25.4441	-1.21152	5.28967	4.4315e-22	6.49894e-21	chr6:106719114-106732458	Trnt1	,NM_027296
ENSMUSG00000027555	19.9344	19.6558	8.64874	8.4464	-1.21133	3.82454	1.87523e-14	1.3968e-13	chr3:14641788-14662391	Car13	NM_024495
ENSMUSG00000022797	232.177	200.829	88.966	98.6813	-1.20983	7.27772	2.13562e-28	5.28187e-27	chr16:32609069-32630459	Tfrc	NM_011638,
ENSMUSG00000031924	307.021	310.551	126.303	140.756	-1.20891	7.78886	9.39598e-32	3.03332e-30	chr8:109674540-109711370	Cyb5b	NM_025558
ENSMUSG00000054079	135.003	120.563	53.6854	57.0788	-1.2089	6.51707	2.47213e-29	6.63114e-28	chr11:93720557-93747080	Utp18	NM_001013375
ENSMUSG00000073016	3.97669	3.94212	1.26567	2.15095	-1.20881	1.50232	1.52364e-05	3.98013e-05	chrX:101678121-101701601	Uprt	NM_001081189
ENSMUSG00000056836	57.509	49.4407	23.8368	22.5587	-1.20862	5.26089	8.79217e-22	1.26774e-20	chr7:47446249-47446718
ENSMUSG00000022024	161.617	145.585	65.762	67.4138	-1.2084	6.78264	7.62451e-30	2.11918e-28	chr14:79987584-80028783	Sugt1	NM_026474
ENSMUSG00000035297	261.391	225.084	99.4077	111.639	-1.20836	7.44617	5.2662e-28	1.26597e-26	chr5:100947463-100976792	Cops4	NM_012001
ENSMUSG00000025968	162.891	139.507	58.1153	73.1322	-1.20762	6.76048	7.67853e-24	1.32755e-22	chr1:63190177-63223259	Ndufs1	NM_145518
ENSMUSG00000026019	97.0719	81.7989	37.2845	40.4483	-1.20642	6.00363	8.30479e-26	1.66461e-24	chr1:60133712-60155489	Wdr12	NM_021312,
ENSMUSG00000032397	141.325	133.046	56.1113	62.9021	-1.20625	6.61977	1.55894e-29	4.22041e-28	chr9:64129414-64152599	Tipin	NM_025372
ENSMUSG00000062421	106.504	99.5384	41.3979	48.0553	-1.20507	6.20698	1.99729e-27	4.54671e-26	chr11:103828082-103846651	Arf2	NM_007477,
ENSMUSG00000047509	11.981	10.7861	5.43183	4.45928	-1.20473	3.02955	5.51523e-10	2.53076e-09	chr19:43355288-43356187
ENSMUSG00000051255	174.413	155.659	67.5551	76.0176	-1.20362	6.88772	3.08177e-28	7.49487e-27	chr19:23750321-23751202
ENSMUSG00000024981	54.45	53.7661	22.5184	24.4998	-1.20256	5.27808	2.27898e-23	3.77467e-22	chr19:55328426-55371112	Acsl5	NM_027976
ENSMUSG00000023846	60.568	54.6969	23.2039	26.9655	-1.20219	5.37021	2.34686e-22	3.52319e-21	chr17:17511538-17530935	Riok2	NM_025934
ENSMUSG00000030753	264.348	221.854	97.6674	114.263	-1.20211	7.44744	8.56642e-26	1.71234e-24	chr7:105851786-105865413	Prkrir	NM_028410
ENSMUSG00000031697	184.202	177.997	73.0924	84.4116	-1.20194	7.02149	3.39522e-29	8.9752e-28	chr8:87823690-87831969	Orc6l	NM_019716
ENSMUSG00000024997	198.019	178.436	79.5789	84.3591	-1.20182	7.0779	8.75563e-30	2.42277e-28	chr19:60939995-60950392	Prdx3	NM_007452
ENSMUSG00000043424	69.0822	79.8279	29.1631	35.4119	-1.20115	5.73742	1.24583e-23	2.10894e-22	chr18:43636609-43637400
ENSMUSG00000022061	18.048	17.63	9.01789	6.5053	-1.20113	3.67778	7.87702e-12	4.47766e-11	chr14:69808740-69812718	Nkx3-1	NM_010921
ENSMUSG00000020857	3.21194	3.33985	1.26567	1.57386	-1.20105	1.2302	3.17404e-05	7.94434e-05	chr11:93811130-93817195	Nme2	,NM_001077529,NM_008705
ENSMUSG00000044573	155.805	128.995	62.3342	62.0102	-1.20036	6.67664	1.03205e-26	2.23769e-25	chr12:31579837-31596436	Acp1	NM_001110239,NM_021330
ENSMUSG00000034152	122.971	105.342	45.3004	54.2983	-1.20033	6.35732	6.90276e-25	1.29301e-23	chr13:74309441-74346139	Exoc3	NM_177333
ENSMUSG00000027835	28.7545	26.7735	12.2348	11.9614	-1.19987	4.31692	1.06052e-16	9.64185e-16	chr3:75321028-75360707	Pdcd10	NM_019745
ENSMUSG00000031527	93.0443	82.9487	37.8119	38.9794	-1.19925	5.98186	1.06722e-27	2.49565e-26	chr8:36529141-36558535	Thex1	NM_026067
ENSMUSG00000022338	117.567	110.379	49.7302	49.7866	-1.19719	6.35516	4.21173e-30	1.18188e-28	chr15:44259783-44267335	Eny2	NM_175009
ENSMUSG00000002102	485.564	464.239	200.292	214.57	-1.19599	8.41431	1.24782e-31	3.96694e-30	chr2:90894228-90906256	Psmc3	,NM_008948
ENSMUSG00000030393	60.415	44.5678	22.2547	23.8178	-1.19556	5.23956	2.21339e-17	2.14035e-16	chr7:11072573-11080730	Zik1	NM_009577
ENSMUSG00000020706	208.164	196.394	80.0008	96.8975	-1.1945	7.18351	4.7631e-27	1.0595e-25	chr11:106110474-106117140	Ftsj3	NM_025310
ENSMUSG00000003779	235.236	224.153	91.761	109.331	-1.19272	7.36735	6.60988e-28	1.57343e-26	chr18:34784649-34792919	Kif20a	NM_009004
ENSMUSG00000028394	160.24	150.95	66.7113	69.5648	-1.19264	6.80561	3.76186e-30	1.06176e-28	chr4:62183690-62186056	Pole3	NM_021498
ENSMUSG00000027479	478.936	468.017	198.71	215.829	-1.1922	8.41094	2.10001e-31	6.58996e-30	chr2:153567086-153593266	Mapre1	NM_007896
ENSMUSG00000031917	261.034	242.823	114.279	106.551	-1.19202	7.50121	1.49316e-30	4.39277e-29	chr8:109580790-109582937	Nip7	NM_025391
ENSMUSG00000071867	23.5032	23.2147	10.7054	9.75795	-1.1909	4.06964	5.00192e-15	3.8927e-14	chr18:15169745-15170246	EG622268
ENSMUSG00000073779	5.40421	5.03715	2.42587	2.15095	-1.1896	1.90861	9.20001e-07	2.84662e-06	chr4:107478638-107483553	B230314M03Rik
ENSMUSG00000054641	7.74944	8.70551	4.32437	2.88542	-1.18677	2.56321	8.83764e-08	3.14074e-07	chr6:60894474-60939013	Mmrn1
ENSMUSG00000016833	73.1608	66.9612	30.7979	30.8477	-1.18671	5.65659	3.11109e-26	6.44844e-25	chr5:101227756-101233490	Mrps18c	NM_026826,
ENSMUSG00000041406	100.029	77.4188	35.8079	42.5992	-1.18441	5.99954	1.21428e-20	1.58062e-19	chr1:165876481-165924907	BC055324	,NM_201364
ENSMUSG00000040034	128.58	122.37	52.3143	58.1805	-1.18439	6.49758	7.64899e-29	1.96504e-27	chr10:7387342-7398675	Nup43	NM_145706
ENSMUSG00000081603	1352.02	1210.01	537.276	592.56	-1.18383	9.85014	5.18601e-29	1.3586e-27	chrX:64031617-64032027
ENSMUSG00000031284	5.60815	3.77786	1.37114	2.78049	-1.18299	1.7613	8.40856e-05	0.000198862	chrX:139953134-140232335	Pak3	,NM_008778
ENSMUSG00000018239	25.8994	25.0762	11.9711	10.4924	-1.18283	4.19825	2.28264e-15	1.84227e-14	chr11:53138184-53146790	Zcchc10	NM_026479
ENSMUSG00000062933	339.14	290.184	141.386	136.664	-1.18248	7.82561	2.14211e-28	5.28894e-27	chr9:96796036-96796771
ENSMUSG00000021908	33.9548	26.5545	12.5512	14.2172	-1.18227	4.44824	1.69472e-14	1.26493e-13	chr12:120499402-120502745	Ncoa4	NM_019744
ENSMUSG00000024800	66.0742	62.9644	28.794	28.1197	-1.18205	5.53869	3.77601e-25	7.24041e-24	chr19:36158221-36179262	Rpp30	NM_019428
ENSMUSG00000028683	65.0545	67.3992	28.4775	29.8509	-1.18203	5.57542	2.44093e-25	4.73644e-24	chr4:116692037-116759450	Eif2b3	NM_001111277,,NM_175135
ENSMUSG00000041426	30.5899	25.788	12.8676	12.0663	-1.18109	4.34582	2.6343e-15	2.10975e-14	chr1:52901892-52977704	Hibch	NM_146108
ENSMUSG00000042396	133.678	127.79	56.2695	59.1248	-1.18103	6.55783	1.22011e-29	3.32784e-28	chr9:48296812-48303397	Rbm7	NM_144948
ENSMUSG00000078453	115.936	115.964	52.6307	49.7341	-1.17978	6.38467	8.36121e-30	2.31952e-28	chr10:17731069-17743000	3110003A17Rik	NM_028440
ENSMUSG00000037725	103.139	86.4528	40.3432	43.596	-1.17973	6.09579	1.15151e-24	2.10562e-23	chr8:23278632-23296276	Ckap2	NM_001004140
ENSMUSG00000030243	33.5979	32.2487	13.6587	15.4239	-1.17942	4.56865	1.94829e-17	1.89403e-16	chr6:142298862-142335607	Recql	,NM_023042
ENSMUSG00000053626	1.78441	1.8068	0.896515	0.682008	-1.17938	0.368958	0.00117078	0.0023096	chr8:66493567-66684790	Tll1	NM_009390
ENSMUSG00000055560	2.03933	2.02581	1.1602	0.629545	-1.17892	0.548691	0.000895323	0.00179829	chr13:67506658-67514893	Zfp459	NM_177811
ENSMUSG00000002679	98.3465	90.9424	42.7163	41.0254	-1.17853	6.09292	9.55568e-28	2.24174e-26	chr12:82674817-82695993	Med6	NM_027213,
ENSMUSG00000082154	13.4596	12.1001	5.64277	5.66591	-1.17822	3.20455	7.24043e-11	3.69543e-10	chr7:111649569-111650663
ENSMUSG00000035235	13.4086	12.6476	5.43183	6.08561	-1.17817	3.23158	4.82264e-11	2.51688e-10	chr14:62218626-62224780	Trim13	NM_023233
ENSMUSG00000083199	2.90604	3.55885	1.37114	1.46894	-1.17764	1.21507	5.57119e-05	0.000134773	chrX:12196600-12197358
ENSMUSG00000026614	8.87107	6.40594	3.53333	3.25265	-1.1776	2.46536	3.26137e-07	1.07524e-06	chr1:187278727-187292641	Slc30a10	NM_001033286
ENSMUSG00000047879	199.599	178.381	77.364	90.2349	-1.17583	7.09169	2.21203e-26	4.61774e-25	chr18:9993613-10030147	Usp14	NM_001038589,NM_021522,
ENSMUSG00000063281	43.0808	37.6144	16.3482	19.4634	-1.17491	4.86452	8.99431e-18	9.07014e-17	chr18:24148182-24163230	Zfp35	NM_011755,
ENSMUSG00000022422	31.0997	29.7849	13.6587	13.3254	-1.17473	4.45712	3.74384e-17	3.54972e-16	chr15:54907657-54922035	Dscc1	NM_183089,
ENSMUSG00000051316	53.6853	47.2506	21.1472	23.6604	-1.17445	5.18748	1.77524e-20	2.27431e-19	chr18:37801676-37803805	Taf7	NM_175770,NM_011901
ENSMUSG00000027074	50.7792	46.5389	21.78	21.457	-1.17246	5.13504	1.79877e-21	2.51656e-20	chr2:84776813-84798666	Slc43a3	NM_021398
ENSMUSG00000004127	50.7792	45.6081	21.3054	21.5619	-1.17145	5.12171	4.17506e-21	5.66194e-20	chr3:137806502-137822785	Rg9mtd2	NM_175389
ENSMUSG00000044362	3.36489	2.29957	1.1602	1.36402	-1.17126	1.03694	0.000209623	0.000467209	chr7:97575376-97576326	Ccdc89
ENSMUSG00000038187	26.4603	25.0215	10.7582	12.1188	-1.17092	4.21636	3.79391e-15	2.98924e-14	chr7:120459140-120512906	Btbd10	NM_133700,
ENSMUSG00000026036	113.234	109.12	48.5173	50.3636	-1.16987	6.3274	5.55164e-29	1.44919e-27	chr1:58502111-58538660	Nif3l1	,NM_022988
ENSMUSG00000035683	156.977	134.525	60.4357	69.4599	-1.16977	6.71916	4.14385e-25	7.89388e-24	chr4:44313822-44377154	Melk	NM_010790,
ENSMUSG00000027763	40.4296	35.4243	17.192	16.6305	-1.16838	4.77734	3.78573e-18	3.96564e-17	chr3:60305174-60433670	Mbnl1	,NM_020007
ENSMUSG00000027274	63.576	56.8322	27.2646	26.4409	-1.16753	5.444	2.04393e-22	3.10354e-21	chr2:136699516-136717125	Mkks	,NM_021527,NM_001141946
ENSMUSG00000081535	212.906	193.492	92.7102	88.5561	-1.16726	7.19887	1.00359e-28	2.54243e-27	chr1:152112665-152113129
ENSMUSG00000048970	18.8128	15.3305	8.06864	7.18731	-1.16699	3.62713	1.40211e-11	7.79711e-11	chrX:35983969-35988286	C1galt1c1	NM_021550
ENSMUSG00000031701	434.988	427.884	182.467	202.189	-1.16578	8.28482	9.47793e-30	2.60947e-28	chr8:88062531-88079237	Dnaja2	NM_019794
ENSMUSG00000058503	63.3211	57.5987	25.8935	28.1197	-1.16475	5.45073	2.61803e-22	3.91017e-21	chr5:3543833-3570548	5830415L20Rik	NM_001042501,
ENSMUSG00000060288	29.8761	25.6238	12.3403	12.486	-1.16411	4.32817	3.80412e-15	2.99567e-14	chr4:118972615-118993151	Ppih	,NM_028677,NM_001110129,NM_001110130
ENSMUSG00000022013	58.8855	55.1896	25.4716	25.4966	-1.16377	5.36667	7.54191e-23	1.18208e-21	chr14:78226054-78274733	Dnajc15	NM_025384
ENSMUSG00000019948	32.7822	30.6609	14.397	13.9549	-1.16342	4.52031	4.35795e-17	4.10266e-16	chr10:89174718-89195040	Actr6	NM_025914
ENSMUSG00000021381	7.74944	7.93898	3.37512	3.61989	-1.16305	2.5028	3.05221e-08	1.14059e-07	chr13:48758486-48761712	Barx1	NM_007526
ENSMUSG00000020319	12.5419	10.2386	4.58805	5.61345	-1.16279	3.04448	4.37298e-09	1.80869e-08	chr11:21472284-21798689	AV249152	NM_145425
ENSMUSG00000003849	5.4552	4.65389	2.10945	2.41326	-1.16189	1.87193	2.6125e-06	7.58941e-06	chr8:109912125-109927105	Nqo1	NM_008706
ENSMUSG00000028577	159.067	160.094	64.18	78.5358	-1.16052	6.85126	2.09071e-25	4.07856e-24	chr4:94231830-94269942	Plaa	NM_172695,
ENSMUSG00000047002	10.8594	10.7861	3.95521	5.71837	-1.16035	2.96863	8.63791e-09	3.44478e-08	chr12:11215188-11215754	Msgn1	NM_019544
ENSMUSG00000021391	44.5083	41.0637	17.9303	20.4078	-1.15991	4.95319	4.67602e-19	5.27707e-18	chr13:49559396-49748154	Cenpp	NM_025495,
ENSMUSG00000026526	214.537	199.953	85.3799	100.308	-1.15991	7.22924	1.23247e-26	2.64085e-25	chr1:177531515-177555719	Fh1	NM_010209
ENSMUSG00000081992	3.00801	2.02581	1.26567	0.99678	-1.15958	0.870575	0.000455315	0.00096122	chr2:34420519-34421316
ENSMUSG00000032596	8.31025	7.17246	3.84974	3.09527	-1.15928	2.48776	1.10285e-07	3.8731e-07	chr9:107877898-107886387	Uba7,Cdh29	NM_023738,
ENSMUSG00000023075	82.9496	85.7958	34.7532	40.7631	-1.15868	5.93201	3.79161e-25	7.26079e-24	chr4:123412439-123427588	Akirin1	NM_023423,
ENSMUSG00000070667	1.12163	1.36879	0.580098	0.524621	-1.15832	-0.157598	0.00706182	0.0121402	chr4:136951183-136951624
ENSMUSG00000058638	50.0145	38.3261	18.9323	20.8275	-1.15811	5.00175	2.79622e-16	2.44473e-15	chr7:13420410-13435925	Zfp110	NM_022981
ENSMUSG00000036309	568.309	509.847	236.416	247.621	-1.15805	8.60937	8.97463e-29	2.28548e-27	chr11:52045539-52060360	Skp1a	NM_011543,
ENSMUSG00000036850	66.2781	66.0852	30.2178	29.1165	-1.15753	5.58245	1.38038e-24	2.51467e-23	chr2:24829640-24830557	Mrpl41	NM_001031808
ENSMUSG00000025742	89.9853	79.4446	35.1223	41.0254	-1.15658	5.94017	1.09292e-23	1.86525e-22	chrX:163784265-163820631	Prps2	NM_026662
ENSMUSG00000027968	111.551	114.978	45.5641	55.9771	-1.15637	6.35767	8.65086e-25	1.60602e-23	chr3:127239636-127256267	Larp7	NM_138593
ENSMUSG00000027599	135.972	127.517	56.6914	61.643	-1.15627	6.57674	8.62597e-28	2.03344e-26	chr3:19033441-19063046	Armc1	NM_028840
ENSMUSG00000069910	51.0851	46.1009	19.7233	23.9752	-1.15519	5.13849	5.41472e-19	6.07314e-18	chr11:34622692-34647126	Ccdc99	NM_027411
ENSMUSG00000035455	175.484	144.106	67.977	76.0176	-1.15497	6.85685	1.05527e-23	1.8031e-22	chr11:11700291-11708935	Fignl1	,NM_021891
ENSMUSG00000084328	2.85506	2.90184	1.37114	1.20663	-1.15493	1.05813	0.000126915	0.000292706	chr2:129575637-129576145
ENSMUSG00000028729	229.322	233.954	101.148	107.023	-1.15343	7.39102	1.3202e-29	3.58739e-28	chr4:118293479-118298587	Ebna1bp2	NM_026932,
ENSMUSG00000031422	780.858	674.102	313.833	342.106	-1.15294	9.04367	1.07462e-26	2.32309e-25	chrX:133267481-133278229	Morf4l2	NM_019768,
ENSMUSG00000036513	79.9416	73.0387	34.1203	34.7824	-1.15284	5.7937	7.39606e-26	1.49271e-24	chr3:57450283-57455630	Commd2	NM_175095
ENSMUSG00000030031	25.9504	22.1744	8.91242	12.8008	-1.15109	4.12632	1.52952e-11	8.4701e-11	chr6:95067874-95079712	Kbtbd8	NM_001008785,NM_001102670
ENSMUSG00000019857	117.465	115.143	50.2049	54.6131	-1.15027	6.39831	5.86474e-28	1.40523e-26	chr10:53316767-53329019	Asf1a	NM_025541
ENSMUSG00000020649	489.948	542.534	220.543	243.739	-1.15021	8.54755	7.10159e-28	1.68498e-26	chr12:25393148-25398972	Rrm2	NM_009104
ENSMUSG00000030507	8.61615	9.03402	3.53333	4.40682	-1.1495	2.67668	2.39585e-08	9.06879e-08	chr7:56886888-56892205	Dbx1	NM_001005232
ENSMUSG00000083338	3.21194	3.33985	1.1602	1.78371	-1.14882	1.24629	8.20653e-05	0.000194273	chr4:52373695-52375083
ENSMUSG00000041459	983.057	854.18	400.953	429.77	-1.14856	9.38154	5.35421e-27	1.18377e-25	chr4:147986491-148001105	Tardbp	NM_001008546,NM_001003898,,NM_001003899,NM_001008545,NM_145556
ENSMUSG00000022905	154.836	127.407	58.0098	69.7222	-1.14838	6.67956	5.53476e-22	8.07633e-21	chr16:35983432-36037217	Kpna1	NM_008465
ENSMUSG00000079297	260.983	239.429	105.842	120.401	-1.14717	7.50514	6.62141e-27	1.45511e-25	chrX:31680781-31682130
ENSMUSG00000038583	6.11798	6.73445	2.32039	3.4625	-1.14717	2.21874	1.18422e-06	3.60453e-06	chr10:53057513-53065787	Pln	NM_023129,NM_001141927
ENSMUSG00000050243	29.7742	28.3066	12.0766	14.1648	-1.14682	4.39776	2.11006e-15	1.7115e-14	chr13:20086890-20087672
ENSMUSG00000028902	276.176	256.621	116.547	124.44	-1.14635	7.59579	1.58488e-28	3.97364e-27	chr4:124392105-124409659	Sf3a3	NM_029157
ENSMUSG00000034842	1.32556	1.36879	0.474626	0.73447	-1.14579	-0.0363539	0.00557004	0.00975025	chr5:92760867-92843654	Art3	,NM_181728
ENSMUSG00000060073	152.797	139.726	65.6038	66.8367	-1.14539	6.73122	1.26833e-27	2.9377e-26	chr12:72075720-72095492	Psma3	NM_011184
ENSMUSG00000024878	34.2097	28.5803	14.0806	14.4271	-1.14338	4.51297	2.75792e-15	2.20272e-14	chr19:24994923-25036021	Cbwd1	NM_146097
ENSMUSG00000019782	70.3058	65.8114	30.1124	31.5822	-1.14307	5.62796	1.27436e-24	2.32735e-23	chr10:33716367-33739375	Rwdd1	NM_025614,
ENSMUSG00000070697	155.142	139.781	65.7093	68.0958	-1.14273	6.74397	4.34618e-27	9.69716e-26	chr5:88983508-88985108	Utp3	NM_023054
ENSMUSG00000010554	120.524	116.238	48.781	58.4953	-1.1426	6.42636	4.16146e-25	7.91708e-24	chr11:74584365-74632194	Mett10d	,NM_026197
ENSMUSG00000026021	226.875	210.41	97.8256	100.517	-1.14241	7.31204	1.78565e-28	4.46169e-27	chr1:59696278-59727678	Sumo1	NM_009460,
ENSMUSG00000037531	55.2148	53.4923	23.4149	25.8638	-1.14183	5.30351	1.68988e-21	2.37103e-20	chr3:32626420-32635669	Mrpl47	NM_029017
ENSMUSG00000022111	53.5833	56.3942	24.3641	25.4441	-1.14115	5.31955	5.97263e-22	8.67191e-21	chr14:102053227-102095335	Uchl3	NM_016723,
ENSMUSG00000006599	75.659	67.5635	29.1631	35.8841	-1.14105	5.70243	2.38106e-21	3.29956e-20	chr7:54051473-54079167	Gtf2h1	,NM_008186
ENSMUSG00000030929	29.6722	23.7074	12.2348	12.0663	-1.1406	4.28015	1.49057e-13	1.0093e-12	chr7:126912193-126937516	Exod1	,NM_027698
ENSMUSG00000022322	87.5381	74.2979	35.5442	38.0875	-1.14006	5.87962	3.17738e-23	5.1746e-22	chr8:4735978-4779556	Shcbp1	NM_011369
ENSMUSG00000067377	300.954	249.722	126.567	124.178	-1.13975	7.64651	2.33073e-25	4.52863e-24	chrX:130425609-130432968	Tspan6	NM_019656
ENSMUSG00000052293	109.359	98.7172	46.7243	47.8979	-1.13933	6.2418	4.38379e-26	8.93412e-25	chr13:101421368-101426014		NM_001015889,NM_027139
ENSMUSG00000044795	12.3889	13.1404	5.95919	5.61345	-1.13914	3.21251	1.83045e-10	8.87374e-10	chr11:69206765-69208848	Cyb5d1	NM_001045525,
ENSMUSG00000068617	6.93371	6.02268	3.32238	2.57064	-1.13891	2.23698	8.45391e-07	2.636e-06	chr16:14906730-14925972	Efcab1	NM_025769,
ENSMUSG00000022205	481.179	444.145	207.042	213.836	-1.13853	8.39468	9.25421e-29	2.35257e-27	chr15:11913732-11926738	Sub1	,NM_011294
ENSMUSG00000027427	71.8353	58.1462	27.8974	31.3723	-1.13795	5.56453	1.95646e-19	2.28207e-18	chr2:144353481-144367515	Polr3f	NM_029763,
ENSMUSG00000071180	102.833	92.8587	40.7651	48.3701	-1.1367	6.15401	2.52991e-23	4.17607e-22	chr13:108834640-108839361	2810008M24Rik	NM_001048250
ENSMUSG00000058407	109.002	100.688	46.1442	49.3669	-1.13632	6.25363	3.99114e-26	8.16813e-25	chr1:38044239-38054050	Txndc9	NM_172054
ENSMUSG00000053907	496.831	429.417	212.58	209.901	-1.13625	8.39742	8.09016e-27	1.76989e-25	chr6:72382793-72389550	Mat2a	NM_145569,
ENSMUSG00000027378	69.2861	59.1317	28.7412	29.8509	-1.13588	5.54723	2.58514e-21	3.57219e-20	chr2:127566472-127614633	Nphp1	NM_016902,
ENSMUSG00000030614	38.5943	31.9202	15.188	16.9977	-1.13582	4.68276	1.47352e-15	1.21204e-14	chr7:97617341-97624505	Tmem126b	NM_026734
ENSMUSG00000071350	14.1733	11.3883	6.32834	5.35114	-1.13502	3.21969	2.41092e-09	1.02506e-08	chr14:60020848-60059714	Setdb2	NM_001081024,
ENSMUSG00000028435	6.32191	6.62495	3.90248	1.99356	-1.13304	2.23501	8.50772e-06	2.30068e-05	chr4:41039760-41045216	Aqp3	NM_016689
ENSMUSG00000057388	116.089	118.373	54.582	52.3047	-1.13275	6.41489	9.13731e-28	2.15051e-26	chr17:13104221-13108957	Mrpl18	NM_026310
ENSMUSG00000026049	48.2301	44.1298	19.6706	22.5063	-1.1326	5.07193	5.17816e-19	5.82573e-18	chr1:44143462-44159233	1700029F09Rik	NM_029368
ENSMUSG00000021750	2.09031	1.47829	1.21293	0.419697	-1.13245	0.38158	0.00352311	0.00639737	chr14:9128788-9150537	Fam107a	NM_183187,
ENSMUSG00000001785	198.324	183.527	83.3232	91.0742	-1.1324	7.11959	7.92879e-27	1.73719e-25	chr10:85334610-85351841	Pwp1	NM_133993
ENSMUSG00000020152	318.441	279.397	131.155	142.382	-1.13118	7.7672	2.03122e-26	4.26469e-25	chr11:19962311-20012916	Actr2	NM_146243
ENSMUSG00000078970	58.5287	48.7837	23.6786	25.4966	-1.13013	5.29025	5.97377e-19	6.67452e-18	chr11:17111896-17135203	Wdr92	NM_178909
ENSMUSG00000022772	42.2141	36.5193	16.7174	19.3585	-1.12909	4.84339	1.31461e-16	1.18558e-15	chr16:31962639-32003257	Senp5	NM_177103
ENSMUSG00000028647	49.7086	45.9366	21.991	21.8242	-1.12807	5.12373	4.06546e-20	5.03593e-19	chr4:123582253-123589493	Mycbp	NM_019660,
ENSMUSG00000058073	5.30225	4.92765	2.26766	2.41326	-1.12749	1.89837	3.09806e-06	8.8955e-06	chr11:53014163-53015453
ENSMUSG00000037492	1.17261	1.25929	0.580098	0.524621	-1.12746	-0.179517	0.00890068	0.0150462	chr8:24780135-25173575	Zmat4	NM_177086
ENSMUSG00000001305	105.943	97.3484	44.0347	49.2095	-1.12632	6.21209	9.40789e-25	1.73992e-23	chr1:188544971-188573204	Rrp15	NM_026041
ENSMUSG00000048007	19.8834	18.8893	8.596	9.18087	-1.12566	3.82135	1.29798e-12	8.0289e-12	chrX:131071797-131076160	Timm8a1	NM_013898
ENSMUSG00000041431	202.046	159.656	83.1122	83.3623	-1.12545	7.04506	2.56591e-22	3.84019e-21	chr13:101548702-101556451	Ccnb1	NM_172301,
ENSMUSG00000063412	268.375	247.149	120.608	116.046	-1.12541	7.55494	1.15119e-27	2.6834e-26	chr8:35174442-35174756
ENSMUSG00000043943	1.73343	2.08056	0.843779	0.891856	-1.12513	0.469331	0.00154775	0.00298781	chr9:18127464-18192582	Naalad2	NM_028279
ENSMUSG00000084220	6.83174	7.66523	3.58606	3.0428	-1.12471	2.39938	2.60061e-07	8.67982e-07	chr4:39842241-39843195
ENSMUSG00000021361	196.897	179.531	84.9053	88.0314	-1.12437	7.10164	7.64155e-27	1.67677e-25	chr13:41111673-41117950	Tmem14c	NM_025387
ENSMUSG00000033166	91.3618	100.524	42.2417	45.642	-1.12386	6.12769	5.00386e-25	9.48263e-24	chr14:99475853-99498959	Dis3	NM_028315,
ENSMUSG00000021932	101.304	86.7813	43.0327	43.5436	-1.12316	6.1017	1.21687e-23	2.06712e-22	chr14:62950941-62991337	Rnaseh2b	NM_026001
ENSMUSG00000029246	248.849	222.237	104.523	112.164	-1.1231	7.42583	2.45144e-26	5.1102e-25	chr5:77344071-77380219	Ppat
ENSMUSG00000060214	1470.46	1359.1	659.466	642.031	-1.12247	10.0123	3.11229e-28	7.55649e-27	chr6:116123652-116124512
ENSMUSG00000020513	17.4362	15.9327	7.59401	7.76439	-1.12108	3.60679	8.41129e-12	4.76836e-11	chr11:86358493-86380862	Tubd1	,NM_019756
ENSMUSG00000037935	186.598	194.423	83.8506	91.2316	-1.12057	7.11906	4.97651e-27	1.10361e-25	chr11:99070366-99092331	Smarce1	NM_020618
ENSMUSG00000020413	72.2431	67.673	29.4795	34.9398	-1.1202	5.67479	4.35001e-22	6.38586e-21	chr11:8893141-8911148	Hus1	NM_008316
ENSMUSG00000019373	159.781	151.607	65.973	77.3816	-1.12011	6.82888	9.01517e-25	1.67153e-23	chr11:59631299-59653269	Cops3	NM_011991
ENSMUSG00000027782	151.522	152.593	65.4984	74.3913	-1.11983	6.79431	8.24816e-26	1.65553e-24	chr3:68876143-68931014	Kpna4	NM_008467
ENSMUSG00000022151	42.418	33.946	16.2955	18.9913	-1.11888	4.80339	6.25715e-15	4.82836e-14	chr15:5135525-5168336	Ttc33	NM_026213,
ENSMUSG00000072945	1.63146	2.40907	1.00199	0.839394	-1.1186	0.550953	0.00172041	0.00329365	chrX:136314191-136316898	Ripply1	NM_001037915
ENSMUSG00000081068	4.28259	4.65389	1.74029	2.3608	-1.11849	1.70325	1.59163e-05	4.1466e-05	chr4:110962723-110963721
ENSMUSG00000021621	38.4923	36.5741	16.8228	17.7847	-1.11799	4.77699	1.58326e-17	1.56207e-16	chr13:91936138-91947301	Zcchc9	NM_145453,
ENSMUSG00000027831	1.37655	1.25929	0.632834	0.577083	-1.11736	-0.0564202	0.00700307	0.0120477	chr3:65857483-66100759	Veph1	NM_145820,NM_028357
ENSMUSG00000021098	5.35323	3.61361	2.63681	1.5214	-1.11712	1.71655	0.000124738	0.00028782	chr12:73982096-74018752	Six6os1	,NM_029444
ENSMUSG00000051235	35.9431	30.3871	14.397	16.2633	-1.11704	4.60018	4.2256e-15	3.31149e-14	chr12:11246547-11272572	Gen1	NM_177331
ENSMUSG00000080829	5.09832	5.42041	2.4786	2.3608	-1.11646	1.9397	3.52134e-06	1.0026e-05	chrX:71252041-71252841
ENSMUSG00000017421	821.39	664.958	344.842	343.627	-1.1157	9.08672	1.62576e-23	2.72054e-22	chr11:80196832-80209637	Zfp207	NM_001130170,NM_001130169,NM_011751,NM_001130171,
ENSMUSG00000041124	93.86	79.9921	36.7044	43.7534	-1.1152	5.99065	4.25239e-21	5.75612e-20	chr9:4376577-4386889	8430410K20Rik	NM_145609
ENSMUSG00000082988	40.4806	37.6691	15.4517	20.6701	-1.11439	4.83635	4.74665e-15	3.69995e-14	chr7:137495552-137497876
ENSMUSG00000021639	64.5957	51.795	28.1084	25.8638	-1.1143	5.41287	6.2736e-18	6.4332e-17	chr13:101238298-101262534	Gtf2h2	,NM_022011
ENSMUSG00000020328	260.626	231.435	114.701	113.371	-1.11237	7.49216	2.95063e-26	6.13328e-25	chr11:40547386-40553546	Nudcd2	NM_026023
ENSMUSG00000005846	469.045	407.516	192.593	213.836	-1.11224	8.32533	7.68728e-25	1.43443e-23	chr16:11193063-11203424	Rsl1d1	NM_025546
ENSMUSG00000061244	71.0705	69.206	31.0089	33.943	-1.11119	5.68095	1.40309e-23	2.36147e-22	chr14:49631818-49686342	Exoc5	NM_207214
ENSMUSG00000037608	253.233	259.194	110.166	126.958	-1.1108	7.5498	7.08606e-26	1.43213e-24	chr10:20032275-20062307	Bclaf1	NM_001025392,NM_153787,NM_001025393,
ENSMUSG00000042670	26.4603	23.6527	12.1821	11.0695	-1.11047	4.1972	1.54998e-13	1.04855e-12	chr2:105744836-105805574	Immp1l	NM_028260
ENSMUSG00000028409	323.794	282.737	137.325	144.376	-1.10976	7.79484	8.53813e-26	1.70903e-24	chr4:40684151-40704879	Smu1	NM_021535,
ENSMUSG00000068479	26.2563	23.4884	10.0199	13.0631	-1.10964	4.18663	2.62689e-12	1.56647e-11	chr2:121318417-121332392	Mfap1	NM_026220
ENSMUSG00000082998	42.0611	38.7641	18.9323	18.5716	-1.10963	4.8867	8.57885e-18	8.6872e-17	chr4:69353012-69353608
ENSMUSG00000021675	1.42753	1.42354	0.263681	1.04924	-1.10881	0.0577188	0.00868352	0.0146961	chr13:96466912-96472694	F2rl2	NM_010170
ENSMUSG00000039128	285.098	263.958	126.989	128.06	-1.1081	7.65124	1.98026e-27	4.52207e-26	chr2:5715713-5765987	Cdc123	NM_133837,
ENSMUSG00000021039	133.066	123.848	55.7949	63.5841	-1.10725	6.55572	1.32641e-24	2.41937e-23	chr12:88790886-88813211	Snw1	NM_025507
ENSMUSG00000029388	140.866	124.396	58.8009	64.6333	-1.10661	6.60259	3.57653e-24	6.36447e-23	chr5:125020663-125029056	Eif2b1	NM_145371
ENSMUSG00000041134	4.18062	4.21587	1.47661	2.41326	-1.10633	1.61844	4.36377e-05	0.000107109	chr16:85456488-85550660	Cyyr1	NM_144853,
ENSMUSG00000024993	30.182	25.0215	11.5492	14.1648	-1.10623	4.33889	9.85861e-13	6.18739e-12	chr19:60887494-60912130	1810055E12Rik	NM_026437,
ENSMUSG00000032557	70.9686	64.9354	30.1651	33.0511	-1.10617	5.63755	1.98324e-22	3.01767e-21	chr9:103949826-103965407	Uba5	NM_025692
ENSMUSG00000026234	1916.3	2054.83	832.019	1010.05	-1.10606	10.5051	1.02158e-23	1.75375e-22	chr1:88247071-88255939	Ncl	NM_010880
ENSMUSG00000030264	68.3174	67.1802	27.9502	34.9922	-1.10601	5.63242	1.67481e-20	2.14941e-19	chr6:112996327-113018171	Thumpd3	NM_008188
ENSMUSG00000021891	91.4128	80.7586	38.3392	41.8123	-1.10593	5.97926	3.6932e-23	5.98126e-22	chr14:32291506-32308216	Mettl6	NM_025907,
ENSMUSG00000083856	12.5928	10.7861	5.27362	5.61345	-1.10551	3.09929	4.21318e-09	1.74655e-08	chr2:104660336-104661518
ENSMUSG00000079555	39.5119	42.0492	18.4049	19.4634	-1.10491	4.89948	6.66248e-18	6.80329e-17	chr5:34496570-34512094	BC023882	NM_146159
ENSMUSG00000024742	11.8281	11.1146	5.27362	5.4036	-1.1041	3.0712	2.48195e-09	1.05403e-08	chr19:10273629-10278433	Fen1	NM_007999,
ENSMUSG00000033075	68.0115	72.1079	30.0069	35.0972	-1.10388	5.68068	5.61858e-22	8.19044e-21	chr15:97871847-97923745	Senp1	NM_144851
ENSMUSG00000083736	6.78076	6.6797	2.95323	3.30511	-1.10343	2.30108	6.21169e-07	1.97088e-06	chrX:72478402-72479651
ENSMUSG00000004642	220.349	203.95	94.6087	103.298	-1.10203	7.28125	7.49821e-26	1.50916e-24	chr5:33977783-33994970	Slbp	,NM_009193
ENSMUSG00000034639	10.5535	7.06296	3.69153	4.5642	-1.10198	2.69534	1.73933e-06	5.17965e-06	chr6:108015040-108027114	Setmar
ENSMUSG00000067351	6.01601	4.32538	2.00398	2.83295	-1.10191	1.92612	2.73107e-05	6.89775e-05	chr19:28816649-28817041
ENSMUSG00000042155	53.1754	50.262	22.3601	25.8638	-1.1019	5.24467	3.80419e-19	4.32664e-18	chr2:69660530-69674705	Klhl23	NM_177784
ENSMUSG00000032673	18.8128	17.7395	8.06864	8.97102	-1.10178	3.7439	1.19521e-11	6.70274e-11	chr11:29412883-29415006	2010316F05Rik	NM_026465,
ENSMUSG00000031549	1.07065	2.02581	0.632834	0.786932	-1.10148	0.167066	0.00668081	0.0115437	chr8:25642926-25686805	Indol1	,NM_145949
ENSMUSG00000044938	1.52949	1.53305	0.369153	1.04924	-1.10148	0.163395	0.00607214	0.0105532	chr9:77484539-77507925	Klhl31	,NM_172925
ENSMUSG00000041079	24.8288	22.5029	10.7054	11.3843	-1.10138	4.11746	3.79664e-13	2.47324e-12	chr16:87433576-87440837	Rwdd2b	NM_016924
ENSMUSG00000022752	396.394	388.353	177.563	188.444	-1.10075	8.16833	1.30458e-27	3.01687e-26	chr16:57121894-57156818	Tomm70a	NM_138599
ENSMUSG00000037572	99.5701	90.0664	41.5034	47.0585	-1.1007	6.12004	4.46854e-23	7.18116e-22	chr14:47860619-47896507	Wdhd1	,NM_172598
ENSMUSG00000032261	30.5899	27.0473	12.6567	14.2697	-1.10053	4.40222	4.06637e-14	2.90865e-13	chr9:83441957-83529748	Sh3bgrl2	,NM_172507
ENSMUSG00000072582	105.841	97.6769	47.3044	47.7405	-1.10041	6.22191	6.4628e-25	1.21527e-23	chr11:86497487-86505959	Ptrh2	,NM_001098810,NM_175004
ENSMUSG00000079658	160.342	160.477	75.8874	73.7617	-1.10014	6.87783	1.18234e-26	2.5409e-25	chr1:16632849-16646946	Tceb1	NM_026456
ENSMUSG00000022471	130.67	113.391	54.9511	59.1773	-1.09999	6.48471	9.93264e-24	1.70916e-22	chr15:81846825-81870514	Xrcc6	NM_010247
ENSMUSG00000021832	256.19	257.88	110.693	129.057	-1.09994	7.55801	4.08467e-25	7.79131e-24	chr14:45949504-45969367	Psmc6	NM_025959
ENSMUSG00000030983	147.596	141.478	67.0277	67.9384	-1.09983	6.728	2.02044e-26	4.24816e-25	chr7:140901020-140912827	Bccip	NM_025392
ENSMUSG00000057113	1701.87	1568.14	718.372	809.595	-1.09955	10.2282	1.63285e-25	3.20249e-24	chr11:33052511-33063075	Npm1	NM_008722,
ENSMUSG00000031379	11.9301	11.2788	4.69352	6.13807	-1.09944	3.08915	9.3184e-09	3.70098e-08	chrX:160707369-160810943	Pir	NM_027153
ENSMUSG00000073775	42.1121	50.2072	21.8855	21.0898	-1.09844	5.07907	1.13942e-17	1.13801e-16	chr4:108520462-108522017	Kti12	NM_029571
ENSMUSG00000025487	318.543	314.986	148.769	147.314	-1.09768	7.86043	6.62717e-28	1.57498e-26	chr7:148068299-148084541	Psmd13	NM_011875
ENSMUSG00000053453	111.5	104.904	48.0427	53.1966	-1.09723	6.31125	1.12322e-24	2.05905e-23	chr14:14781528-14793751	Thoc7	NM_001013578,NM_025435
ENSMUSG00000044149	25.1857	25.6785	11.6547	12.1188	-1.0963	4.22138	5.85557e-14	4.14376e-13	chrX:34427539-34442894	Nkrf	NM_029891
ENSMUSG00000027236	37.3707	41.447	17.5084	19.3061	-1.09513	4.85271	8.91234e-17	8.15353e-16	chr2:121854282-121882334	Eif3j	NM_144545
ENSMUSG00000050244	125.724	129.707	54.8984	64.5809	-1.09498	6.55022	6.40834e-24	1.11721e-22	chr13:12487642-12531160	Heatr1	NM_144835
ENSMUSG00000083367	216.882	176.683	84.6416	100.255	-1.09476	7.17621	2.08663e-20	2.65227e-19	chrX:77779084-77780490
ENSMUSG00000036249	9.17697	9.14352	4.53531	4.03958	-1.0944	2.74876	3.94069e-08	1.45467e-07	chr2:51779968-51790683	Rbm43	NM_030243,NM_001141982,NM_001141981,
ENSMUSG00000032540	21.0051	23.1052	9.59799	11.017	-1.09422	4.01543	2.08725e-12	1.26065e-11	chr9:122260850-122288941	Abhd5	NM_026179,
ENSMUSG00000082938	4.99635	3.61361	2.10945	1.9411	-1.09379	1.66457	4.6151e-05	0.00011286	chr5:40719677-40720666
ENSMUSG00000079418	6.57683	5.63942	2.90049	2.83295	-1.09355	2.16664	1.99452e-06	5.88197e-06	chrX:137491446-137598813	Atg4a	NM_174875,
ENSMUSG00000066955	24.8288	23.9812	10.6	12.2761	-1.09351	4.16347	3.62764e-13	2.36843e-12	chr8:4651998-4652516
ENSMUSG00000021905	68.2155	62.8001	31.1671	30.3231	-1.09332	5.58879	1.43206e-21	2.0288e-20	chr14:32893748-32898851	Dph3	NM_172254,NM_001047433,
ENSMUSG00000017499	124.909	107.751	52.8944	56.4492	-1.09293	6.41801	2.36096e-23	3.9016e-22	chr11:98769209-98785256	Cdc6	NM_011799,NM_001025779
ENSMUSG00000020949	283.211	287.008	128.94	138.343	-1.09264	7.70987	4.30466e-27	9.61923e-26	chr12:66163423-66174920	Fkbp3	NM_013902
ENSMUSG00000078713	93.0443	91.2162	46.9352	39.5564	-1.09183	6.08069	1.35922e-22	2.10997e-21	chr4:45118087-45120981	Tomm5	NM_001099675,,NM_001134646
ENSMUSG00000048120	4.33357	4.54438	2.4786	1.67879	-1.09163	1.70317	3.00225e-05	7.54414e-05	chr19:40686911-40816092	Entpd1	NM_009848,
ENSMUSG00000022814	272.811	253.062	123.034	124.125	-1.09115	7.59438	1.73792e-26	3.6647e-25	chr16:33956683-33967088	Umps	NM_009471
ENSMUSG00000027865	22.7895	20.9699	8.0159	12.5384	-1.09097	4.00716	1.00037e-09	4.4396e-09	chr3:99966388-100010575	Gdap2	NM_010269,
ENSMUSG00000029167	2.34523	2.95659	1.52935	0.944318	-1.09071	0.955593	0.00066185	0.00135604	chr5:51848897-51945100	Ppargc1a	NM_008904
ENSMUSG00000003623	47.0065	45.0058	21.0945	22.139	-1.09047	5.07934	5.8705e-19	6.5692e-18	chr5:8966039-8997161	Crot	NM_023733
ENSMUSG00000026688	46.7516	43.637	22.4129	20.093	-1.09022	5.05411	6.81945e-18	6.95384e-17	chr1:169302515-169323928	Mgst3	,NM_025569
ENSMUSG00000073676	458.644	412.006	204.511	205.389	-1.08954	8.32257	5.51977e-26	1.11712e-24	chr1:55145184-55148150	Hspe1	NM_008303
ENSMUSG00000033356	20.5462	20.6414	9.70346	9.65303	-1.08876	3.9195	2.72761e-12	1.62256e-11	chr15:94353071-94373921	Pus7l	NM_172437
ENSMUSG00000035171	81.828	73.6957	36.4407	36.8284	-1.08839	5.83799	4.069e-23	6.56802e-22	chr19:21671803-21727281	1110059E24Rik	NM_025423
ENSMUSG00000019906	1.2236	1.36879	0.632834	0.577083	-1.08836	-0.0754994	0.00911169	0.0153797	chr10:106708917-106857364	Lin7a	NM_001039354,,NM_001033223
ENSMUSG00000023031	1.17261	1.42354	0.580098	0.629545	-1.08836	-0.0751759	0.00925735	0.0156032	chr15:100504856-100518349	Ela1	NM_033612
ENSMUSG00000059659	24.6758	22.7767	11.8656	10.4924	-1.08753	4.1254	8.67734e-13	5.49565e-12	chr6:128389073-128425865
ENSMUSG00000011254	63.474	59.8983	29.585	28.5394	-1.08719	5.50375	1.98001e-21	2.7569e-20	chr11:45760345-45769005	Thg1l	NM_001080969,
ENSMUSG00000027584	4.48652	3.88736	1.84577	2.09848	-1.08703	1.62353	3.18224e-05	7.96215e-05	chr2:181449749-181455679	Oprl1	,NM_011012
ENSMUSG00000026348	2.14129	1.42354	0.896515	0.786932	-1.08701	0.395911	0.00312631	0.00573537	chr1:129625990-129664141	Acmsd	NM_001033041
ENSMUSG00000052962	78.616	79.0613	35.8606	38.3498	-1.08687	5.85706	5.33084e-24	9.31587e-23	chr6:71762997-71773757	Mrpl35	NM_025430
ENSMUSG00000028175	14.0204	11.7168	5.43183	6.71515	-1.08663	3.24424	6.42397e-09	2.60747e-08	chr3:159158397-159192919	Depdc1a	NM_029523,
ENSMUSG00000062203	398.433	410.582	179.725	201.087	-1.08608	8.21648	9.08862e-26	1.81424e-24	chr16:11220494-11253943	Gspt1	NM_001130008,NM_146066
ENSMUSG00000030304	77.2905	69.2608	33.8039	35.3595	-1.08591	5.7531	2.26277e-22	3.40396e-21	chr6:148130122-148160896	Ergic2	NM_026168,NM_026355
ENSMUSG00000038224	2.09031	3.55885	1.63482	0.99678	-1.08576	1.04422	0.0010166	0.00202405	chr11:75245234-75253005	Serpinf2	,NM_008878
ENSMUSG00000067189	7.80042	9.69104	3.74427	4.45928	-1.08521	2.68143	2.81333e-07	9.35341e-07	chr17:37850492-37850740
ENSMUSG00000004018	28.2447	27.7591	11.0219	15.3714	-1.0848	4.36435	4.02539e-12	2.35992e-11	chr11:26287084-26371876	Fancl	NM_025923,
ENSMUSG00000083860	10.3496	8.21274	4.79899	3.98712	-1.08419	2.77446	2.32834e-07	7.83199e-07	chr2:15049234-15050305
ENSMUSG00000026096	24.8798	23.5979	10.1254	12.7483	-1.08412	4.15682	2.6129e-12	1.55877e-11	chr1:53370505-53383184	Osgepl1	,NM_028091
ENSMUSG00000055782	11.3692	10.3481	4.69352	5.56098	-1.08371	2.99895	1.61228e-08	6.21404e-08	chr15:90976315-91022238	Abcd2	NM_011994
ENSMUSG00000081884	1.73343	2.08056	0.896515	0.891856	-1.08238	0.483003	0.00219539	0.00412574	chr4:11327493-11328471
ENSMUSG00000082935	217.596	199.734	96.0326	101.357	-1.08219	7.2638	2.56965e-25	4.9796e-24	chr1:21502014-21503137
ENSMUSG00000071660	195.113	161.791	85.4854	83.782	-1.081	7.03953	2.25166e-22	3.39073e-21	chr19:8883565-8893784	Ttc9c	NM_027412,
ENSMUSG00000020288	83.4084	76.1047	36.177	39.3466	-1.08074	5.8768	1.30614e-22	2.02974e-21	chr11:23387882-23397946	Ahsa2	NM_172391,
ENSMUSG00000034248	149.381	136.113	67.977	67.2564	-1.08034	6.71677	9.48696e-25	1.75011e-23	chr14:69683106-69903160	Slc25a37	,NM_026331
ENSMUSG00000044468	12.5928	11.1693	5.95919	5.29867	-1.08014	3.13043	7.41551e-09	2.98009e-08	chr3:100275463-100293109	Fam46c	NM_001142952
ENSMUSG00000021131	166.052	148.267	75.2546	73.7617	-1.07964	6.85597	3.00933e-24	5.39461e-23	chr12:81735021-81744820	Erh	NM_007951
ENSMUSG00000037017	115.681	107.642	49.4666	56.3443	-1.07915	6.36254	2.57353e-23	4.23848e-22	chr5:138558144-138575493	Zscan21	,NM_001044705,NM_001044704,NM_001044703,NM_011757
ENSMUSG00000021824	92.6874	84.0985	38.7611	45.065	-1.07863	6.02583	1.0547e-21	1.51329e-20	chr14:21854032-21871407	Ap3m1	NM_018829
ENSMUSG00000019923	442.33	395.416	193.858	203.605	-1.07845	8.27056	3.86528e-25	7.38249e-24	chr10:72117637-72137711	Zwint	,NM_025635
ENSMUSG00000035150	83.5614	70.5748	35.7551	37.458	-1.07813	5.82903	5.77854e-21	7.72165e-20	chrX:91434055-91457990	Eif2s3x	NM_012010,
ENSMUSG00000043346	2.70211	2.40907	1.1602	1.25909	-1.07774	0.913365	0.000587777	0.00121554	chr17:91636122-91637456
ENSMUSG00000067194	411.74	321.72	171.762	177.322	-1.07735	8.08031	1.00414e-20	1.31295e-19	chrX:155810179-155823631	Eif1ay	NM_025437
ENSMUSG00000032034	8.10632	9.25302	3.6388	4.5642	-1.07645	2.67454	2.39121e-07	8.02496e-07	chr9:32122368-32151822	Kcnj5	NM_010605
ENSMUSG00000022774	267.866	237.622	120.502	119.823	-1.07573	7.54271	9.65006e-25	1.77795e-23	chr16:31948699-31958268	Ncbp2	NM_026554,
ENSMUSG00000081113	88.4048	80.0469	40.3432	39.7138	-1.07569	5.95722	5.56434e-23	8.86407e-22	chr6:127232081-127232527
ENSMUSG00000001056	326.19	314.22	155.466	148.73	-1.075	7.88354	2.10905e-26	4.41539e-25	chr11:51433288-51436931	Nhp2	NM_026631
ENSMUSG00000060727	15.142	14.2902	7.59401	6.40038	-1.07364	3.4404	4.72509e-10	2.18399e-09	chr11:77962640-77965457
ENSMUSG00000028156	293.255	251.529	121.926	137.661	-1.07313	7.65178	1.45601e-22	2.25543e-21	chr3:138190249-138219596	Eif4e	NM_007917
ENSMUSG00000003604	38.0334	43.1443	18.3522	20.1455	-1.07264	4.90224	2.77093e-16	2.42406e-15	chr2:112333121-112471227	Aven	NM_028844,
ENSMUSG00000063895	123.889	101.29	50.3103	57.1313	-1.07234	6.37797	3.85205e-20	4.78783e-19	chr14:60824707-60870344	Nupl1	,NM_170591
ENSMUSG00000058914	4.12964	3.83261	2.21492	1.57386	-1.07137	1.5547	6.74482e-05	0.000161398	chr15:10882087-10909891	C1qtnf3	NM_030888,
ENSMUSG00000074182	51.6459	51.0833	23.784	25.1294	-1.07052	5.24432	2.73834e-19	3.14877e-18	chr3:145239200-145267075	Znhit6	NM_001081094,
ENSMUSG00000055027	38.0334	44.9511	16.7701	22.6112	-1.07023	4.93435	1.22996e-13	8.39847e-13	chr6:71163935-71271943	Smyd1	,NM_009762
ENSMUSG00000055760	48.6379	43.856	23.6786	20.4602	-1.07002	5.09426	4.91292e-17	4.60137e-16	chr17:80623791-80627810	Gemin6	NM_026053
ENSMUSG00000049539	1.93736	1.36879	0.580098	0.99678	-1.06961	0.291412	0.00507184	0.00895226	chr13:23855537-23856283	Hist1h1a	NM_030609
ENSMUSG00000046675	27.9898	27.7591	12.5512	14.0074	-1.06939	4.36268	7.51408e-14	5.25373e-13	chr12:103981970-103985771	D230037D09Rik	NM_177140
ENSMUSG00000015176	355.557	410.09	171.076	192.851	-1.06911	8.14144	4.19963e-23	6.7639e-22	chr19:46150501-46158949	Nolc1	NM_001039352,NM_053086,NM_001039351,NM_001039353
ENSMUSG00000038323	17.9461	14.7282	7.59401	8.0267	-1.06901	3.59455	4.00217e-10	1.86223e-09	chr1:57434526-57440462	1700066M21Rik
ENSMUSG00000071042	31.3037	32.7415	14.9243	15.5813	-1.06845	4.5625	4.75184e-15	3.70202e-14	chr17:75864953-75928383	Rasgrp3	NM_207246
ENSMUSG00000069763	9.02402	7.93898	3.37512	4.72159	-1.06842	2.64781	7.19823e-07	2.26421e-06	chr11:89891662-89897819	Tmem100	NM_026433
ENSMUSG00000024078	74.1295	70.3558	31.7999	37.1432	-1.06835	5.73757	4.35068e-21	5.87825e-20	chr17:75117090-75262909	Ttc27	NM_152817
ENSMUSG00000034041	10.5025	10.2386	5.22088	4.66913	-1.06831	2.9366	2.80618e-08	1.05373e-07	chr8:87225356-87228614	Lyl1	NM_008535
ENSMUSG00000082127	18.252	16.097	7.38307	9.02349	-1.06823	3.66584	4.1866e-10	1.94495e-09	chr2:64312802-64313014
ENSMUSG00000074071	1.93736	1.47829	0.791043	0.839394	-1.0676	0.337796	0.00377163	0.00681135	chr7:75444999-75507973	Fam169b	NM_001013811
ENSMUSG00000063684	73.6707	67.2897	32.1163	35.2545	-1.0671	5.7028	3.02252e-21	4.15689e-20	chr2:108788937-108790884
ENSMUSG00000035666	132.454	125.6	56.5859	66.6794	-1.06689	6.57483	1.78841e-22	2.74123e-21	chr2:28679719-28695861	Gtf3c4	NM_172977
ENSMUSG00000021713	43.2847	40.1329	17.8248	22.0866	-1.06484	4.94641	1.92186e-15	1.5632e-14	chr13:104995204-105018902	Ppwd1	NM_172807,
ENSMUSG00000049230	66.2781	57.763	26.6318	32.7888	-1.06475	5.51954	1.80598e-17	1.76628e-16	chr3:10088173-10092564
ENSMUSG00000012535	222.745	194.697	87.5421	112.426	-1.06474	7.27015	4.21224e-19	4.76473e-18	chr6:29490827-29559607	Tnpo3	,NM_177296
ENSMUSG00000068798	68.5214	61.5956	29.6377	32.6839	-1.06439	5.58837	1.1269e-19	1.34125e-18	chr3:105531201-105604254	Rap1a	NM_145541
ENSMUSG00000080902	10.0437	9.96479	4.53531	5.03636	-1.06274	2.88615	3.10773e-08	1.16069e-07	chr4:69909670-69910407
ENSMUSG00000066798	29.0094	20.6961	11.9184	12.0138	-1.0626	4.2034	2.84808e-10	1.35064e-09	chr2:37281023-37298691	A930039A15Rik,Zbtb6	NM_146253,
ENSMUSG00000058922	570.298	562.956	255.243	287.388	-1.06252	8.71068	9.10008e-25	1.68513e-23	chr9:123598348-123599310
ENSMUSG00000024619	5.4552	10.7861	3.6388	4.03958	-1.06233	2.5767	5.80012e-05	0.000139986	chr18:61178527-61195853	Cdx1	NM_009880
ENSMUSG00000022247	141.325	142.956	63.5999	72.5027	-1.06201	6.71543	1.61052e-23	2.69813e-22	chr15:10405937-10415662	Bxdc2	NM_026396
ENSMUSG00000051116	44.4063	43.3085	20.1452	21.8767	-1.06193	5.01928	2.38039e-17	2.2912e-16	chr5:57999616-58000391		NM_001111280
ENSMUSG00000035775	3.82374	2.73758	1.68756	1.46894	-1.06127	1.28325	0.000293817	0.000640575	chr11:99289717-99299467	Krt20	NM_023256
ENSMUSG00000062190	53.0225	52.7806	23.1512	27.5426	-1.0611	5.28979	7.10361e-18	7.23349e-17	chr6:57652595-57689432	Lancl2	,NM_133737
ENSMUSG00000034898	6.32191	6.29644	2.10945	3.93466	-1.05926	2.22178	2.65173e-05	6.70725e-05	chr9:79663369-79825689	Filip1	NM_001081243
ENSMUSG00000005681	2.09031	1.86155	1.05472	0.839394	-1.0592	0.548003	0.00235519	0.00440094	chr1:173155185-173156510	Apoa2	,NM_013474
ENSMUSG00000021927	1.32556	1.20454	0.580098	0.629545	-1.05877	-0.096552	0.0116725	0.0193003	chr14:61944052-61944630
ENSMUSG00000020946	185.12	174.603	82.163	90.7595	-1.05802	7.05702	8.48443e-24	1.46341e-22	chr11:103538179-103559022	Gosr2	NM_019650,
ENSMUSG00000029405	235.236	203.183	101.095	110.013	-1.05788	7.34333	1.67117e-22	2.5651e-21	chr5:92483540-92512684	G3bp2	NM_001080797,NM_001080794,NM_011816,NM_001080796,NM_001080795
ENSMUSG00000020124	87.2832	93.899	40.7123	46.2191	-1.05726	6.06636	7.08543e-22	1.02367e-20	chr10:122550300-122634017	Usp15	NM_027604,
ENSMUSG00000057605	6.93371	6.51544	2.84775	3.61989	-1.05583	2.31596	2.43729e-06	7.11724e-06	chr19:45524798-45525685
ENSMUSG00000015961	227.997	204.497	101.043	107.495	-1.055	7.32429	1.26014e-23	2.12824e-22	chr1:179693309-179726640	Adss	NM_007422
ENSMUSG00000005233	110.735	98.9909	47.6208	53.5114	-1.05483	6.28021	9.14678e-22	1.31757e-20	chr2:69031952-69044214	Spc25	,NM_025565
ENSMUSG00000030224	438.71	426.132	193.647	222.807	-1.05474	8.32337	1.05098e-23	1.79788e-22	chr6:137683599-137700453	Strap	,NM_011499
ENSMUSG00000027079	60.9759	55.0801	26.8427	29.1165	-1.05465	5.4265	1.67503e-18	1.80384e-17	chr2:84563279-84567425	Clp1	NM_133840
ENSMUSG00000064289	29.4173	23.9265	13.0258	12.7483	-1.05434	4.30653	3.8886e-12	2.28248e-11	chr2:61416640-61492228	Tank	NM_011529,
ENSMUSG00000020460	43.6416	41.7207	19.987	21.1422	-1.05425	4.98281	6.33089e-17	5.85798e-16	chr11:29445846-29447861	Ubc,EG216818,Rps27a	NM_024277,NM_001033865,
ENSMUSG00000030512	183.233	185.06	86.962	90.3922	-1.05384	7.09172	7.34155e-25	1.37168e-23	chr7:73205430-73219466	Snrpa1	NM_021336
ENSMUSG00000043207	88.0479	71.5056	37.4954	39.6614	-1.05326	5.88731	5.05137e-19	5.69185e-18	chr4:120731843-120770848	Zmpste24	NM_172700,
ENSMUSG00000029475	66.584	86.179	35.1223	38.14	-1.05325	5.8196	1.01543e-17	1.02047e-16	chr5:123320688-123439832	Fbxl10	NM_001003953,,NM_001005866,NM_013910
ENSMUSG00000081289	21.209	18.506	7.54128	11.6466	-1.05167	3.88059	1.13303e-08	4.46481e-08	chrX:103477251-103480435
ENSMUSG00000034066	6.98469	9.58153	3.16417	4.77405	-1.05127	2.61274	5.88702e-06	1.62542e-05	chr1:95375818-95518553	Farp2	NM_145519,
ENSMUSG00000058773	1.32556	1.64255	0.896515	0.524621	-1.05107	0.130255	0.00791517	0.0134959	chr13:21871752-21872494	Hist1h1b	NM_020034
ENSMUSG00000026723	16.8244	12.1001	7.01391	7.02992	-1.05003	3.42655	2.97804e-08	1.11539e-07	chr2:13432808-13466291	Trdmt1	NM_010067
ENSMUSG00000026869	199.497	169.347	84.0615	94.5892	-1.04979	7.09681	6.15954e-21	8.21573e-20	chr2:34707608-34726459	Psmd5	NM_080554
ENSMUSG00000025899	22.8914	20.8604	8.596	12.5909	-1.04738	4.02116	1.09747e-09	4.85134e-09	chr9:3335478-3387050	Alkbh8	NM_026303
ENSMUSG00000028187	94.7777	90.0664	41.4507	48.0553	-1.04718	6.09984	3.18021e-21	4.36554e-20	chr3:146169312-146184372	Bxdc5	NM_027332,NM_027371
ENSMUSG00000028243	47.3124	49.1669	24.1004	22.5587	-1.04698	5.16085	5.47431e-18	5.63735e-17	chr4:6118250-6143704	Ubxn2b	NM_026534
ENSMUSG00000039449	66.9409	60.391	28.583	33.1561	-1.04654	5.56289	2.25267e-18	2.39235e-17	chr2:4543219-4573132	Prpf18	NM_026045
ENSMUSG00000026134	102.323	86.3433	43.0855	48.5275	-1.04623	6.13094	1.3678e-19	1.61873e-18	chr1:33510659-33726600	Prim2	NM_008922,
ENSMUSG00000023089	79.1768	80.4301	37.2318	40.0286	-1.04606	5.8877	2.77513e-22	4.13634e-21	chr6:24468666-24477570	Ndufa5	NM_026614,
ENSMUSG00000031095	192.41	175.643	81.6356	96.8975	-1.04569	7.09434	3.1155e-21	4.28073e-20	chrX:35886451-35929373	Cul4b	,NM_028288,NM_001110142
ENSMUSG00000069135	71.1215	64.8807	31.1144	34.8873	-1.04505	5.65831	5.67685e-20	6.95521e-19	chr17:8358446-8389340	Fgfr1op	,NM_201230
ENSMUSG00000031683	132.046	129.433	64.2854	62.4824	-1.045	6.60073	5.20565e-24	9.10802e-23	chr8:81330350-81345039	Lsm6	NM_030145
ENSMUSG00000040505	2.65112	2.79233	1.1602	1.46894	-1.04444	1.01185	0.000632483	0.00130098	chr17:85057574-85082351	Abcg5	NM_031884,
ENSMUSG00000079160	1.78441	1.6973	0.580098	1.1017	-1.0441	0.368489	0.00459635	0.00818426	chr1:187016621-187022950
ENSMUSG00000027184	976.633	935.486	427.163	500.751	-1.04391	9.47169	1.48816e-22	2.30278e-21	chr2:103605171-103637780	Caprin1	NM_016739,NM_001111290,NM_001111291,NM_001111292,NM_001111289,
ENSMUSG00000002658	140.306	132.335	64.9183	67.4663	-1.04362	6.66185	1.02829e-23	1.7632e-22	chr17:57142828-57150841	Gtf2f1	NM_133801,
ENSMUSG00000041360	163.044	169.949	74.7272	86.6674	-1.04349	6.94935	2.17957e-22	3.28897e-21	chr19:27463192-27504310	D19Bwg1357e	NM_177474
ENSMUSG00000002068	133.525	156.316	69.2954	70.9288	-1.04336	6.74806	5.8544e-22	8.5087e-21	chr7:38883005-38892496	Ccne1	,NM_007633
ENSMUSG00000022309	16.5695	14.3449	7.59401	7.44962	-1.04221	3.52271	7.68223e-10	3.4652e-09	chr15:42256273-42508523	Angpt1	NM_009640,
ENSMUSG00000038250	58.2737	52.9448	26.6318	27.4902	-1.04133	5.36939	2.63142e-18	2.77842e-17	chr8:83504633-83538805	Usp38	NM_027554
ENSMUSG00000025321	20.1383	13.5236	6.90844	9.54811	-1.04133	3.64858	2.90946e-07	9.6576e-07	chr12:120401276-120476749	Itgb8	NM_177290
ENSMUSG00000060475	123.634	107.313	55.7949	56.7116	-1.04107	6.42411	7.49097e-22	1.08119e-20	chr17:13159669-13185021	Wtap	NM_001113533,NM_001113532
ENSMUSG00000022110	107.829	105.725	46.9352	56.8689	-1.04079	6.30988	8.66676e-21	1.14345e-19	chr14:73952605-73995449	Sucla2	NM_011506
ENSMUSG00000031311	944.31	781.908	391.197	451.017	-1.03991	9.3267	7.2751e-20	8.80982e-19	chrX:98625028-98643929	Nono	NM_023144
ENSMUSG00000082120	54.2461	53.9851	25.4188	27.2278	-1.03951	5.32961	1.23958e-18	1.34783e-17	chr6:146411848-146412129
ENSMUSG00000059482	32.6802	30.2776	14.9243	15.7386	-1.03943	4.5488	4.38282e-14	3.12276e-13	chr4:10801715-10826572	2610301B20Rik	NM_026005,
ENSMUSG00000036223	53.1754	48.9479	22.4656	27.2803	-1.03923	5.24675	2.39514e-16	2.11305e-15	chr18:74356432-74367433	2810433K01Rik	NM_025581
ENSMUSG00000027804	219.788	204.99	99.2495	107.705	-1.03899	7.30317	1.92333e-23	3.19649e-22	chr3:79395295-79407571	Ppid	NM_026352
ENSMUSG00000048047	55.9285	46.9769	21.1472	29.064	-1.03892	5.25878	2.34344e-13	1.55575e-12	chrX:35542970-35550223	Zbtb33	,NM_001079513,NM_020256
ENSMUSG00000026577	32.1704	29.8944	13.6059	16.6305	-1.03867	4.52833	4.62753e-13	2.9918e-12	chr1:166219931-166237620	Blzf1	,NM_025505
ENSMUSG00000020974	68.8782	62.1978	29.1104	34.8348	-1.03763	5.60759	8.21155e-18	8.33261e-17	chr12:70302764-70329166	Pole2	NM_011133
ENSMUSG00000001416	1122.8	1002.34	489.445	547.914	-1.03733	9.62686	2.10539e-22	3.18692e-21	chr3:88101061-88125688	Cct3	NM_009836
ENSMUSG00000071414	12.8478	13.4141	6.59202	6.19053	-1.03704	3.2863	2.63577e-09	1.11611e-08	chr12:13461730-13462776
ENSMUSG00000019792	31.5586	25.6238	14.6079	13.3778	-1.03602	4.41281	5.2642e-12	3.04943e-11	chr10:30254526-30320471	Trmt11	NM_028604,
ENSMUSG00000083055	2.34523	2.08056	1.26567	0.891856	-1.03577	0.71934	0.00198432	0.0037614	chr2:149936318-149937312
ENSMUSG00000040138	4.28259	2.90184	1.68756	1.83617	-1.0347	1.42367	0.000308897	0.000671348	chrX:16462650-16488890	Ndp	NM_010883
ENSMUSG00000001383	250.327	236.198	114.121	123.601	-1.03454	7.50033	1.25218e-23	2.11725e-22	chr18:36953587-36957935	Zmat2	NM_025594
ENSMUSG00000027170	201.332	183.089	93.6068	94.4318	-1.03403	7.16106	3.74151e-23	6.05278e-22	chr2:104839816-104857215	Eif3m	NM_145380,
ENSMUSG00000073176	14.6831	14.2902	6.6975	7.44962	-1.03403	3.43007	1.06036e-09	4.68989e-09	chrX:53599574-53618851	Zfp449	NM_030139,
ENSMUSG00000037262	44.5593	38.4904	19.4069	21.2472	-1.03392	4.95104	3.93003e-15	3.08981e-14	chr2:10002236-10014327	Kin	NM_025280
ENSMUSG00000025903	163.35	147.446	76.4675	75.6504	-1.03336	6.85465	1.26529e-22	1.96835e-21	chr1:4797943-4836817	Lypla1	NM_008866,
ENSMUSG00000021109	190.728	181.721	85.1162	97.0025	-1.03311	7.1152	2.72625e-22	4.06763e-21	chr12:75002362-75048517	Hif1a	NM_010431,
ENSMUSG00000028224	50.9832	47.5792	22.993	25.2343	-1.03259	5.19762	2.31372e-17	2.23144e-16	chr4:15885115-15919735	Nbn	NM_013752
ENSMUSG00000017679	58.2228	51.6308	25.2079	28.5919	-1.03257	5.35467	5.72772e-17	5.32349e-16	chr2:163428102-163441957	Ttpal	NM_181734,NM_029512,
ENSMUSG00000057982	5.35323	5.52991	2.58407	2.72803	-1.03198	2.01664	1.0978e-05	2.92427e-05	chr9:22030215-22047794	Zfp809	NM_172763,
ENSMUSG00000028609	286.423	265.983	143.179	127.378	-1.03188	7.68468	7.43187e-23	1.16608e-21	chr4:107552421-107559999	Magoh	NM_010760
ENSMUSG00000027475	40.8885	34.822	17.7721	19.3585	-1.03158	4.81851	2.66818e-14	1.94185e-13	chr2:153117172-153157944	Kif3b	NM_008444,
ENSMUSG00000075700	187.006	162.831	82.7431	88.8184	-1.03132	7.02633	1.393e-21	1.97539e-20	chr3:58380558-58397055	2810407C02Rik	,NM_001040396
ENSMUSG00000055430	2.90604	2.35432	1.84577	0.73447	-1.0309	0.972032	0.00236957	0.00442385	chr6:58856046-58857083	Nap1l5	NM_021432
ENSMUSG00000043008	22.3816	22.3387	9.96714	11.9089	-1.03085	4.05708	2.739e-11	1.47427e-10	chr16:19946593-19983109	Klhl6	NM_183390
ENSMUSG00000021982	18.6598	17.849	8.91242	8.97102	-1.03021	3.7652	1.01341e-10	5.08694e-10	chr14:60182813-60216781	Cdadc1	NM_027986,
ENSMUSG00000025758	108.747	95.3226	47.3571	52.7769	-1.03021	6.24903	2.73765e-20	3.45271e-19	chr3:40603873-40620803	Plk4	NM_011495
ENSMUSG00000048188	11.2673	9.96479	4.79899	5.61345	-1.02986	2.98431	9.26271e-08	3.28381e-07	chr18:43330813-43331481
ENSMUSG00000025962	40.1237	44.6773	19.8288	21.6144	-1.02979	4.97942	1.04722e-15	8.72705e-15	chr1:63777215-63801229	Fastkd2	NM_172422,
ENSMUSG00000027193	320.582	276.934	137.8	155.76	-1.02881	7.79946	3.99444e-21	5.44025e-20	chr2:94251884-94278304	Api5	NM_007466
ENSMUSG00000062515	1.37655	1.09503	0.210945	0.99678	-1.02855	-0.118093	0.0227636	0.0356976	chr3:10204347-10208576	Fabp4	NM_024406
ENSMUSG00000000001	327.924	302.776	142.493	167.092	-1.02834	7.87696	1.31703e-21	1.86946e-20	chr3:107910199-107949007	Gnai3	NM_010306
ENSMUSG00000043153	7.69846	8.54125	4.11342	3.82973	-1.02799	2.59457	6.03211e-07	1.91808e-06	chr12:37108106-37416031	4930579E17Rik	NM_178629
ENSMUSG00000029322	20.8521	20.2033	10.6	9.54811	-1.02746	3.93533	4.17823e-11	2.19549e-10	chr5:100982745-101001224	Plac8	,NM_139198
ENSMUSG00000026779	28.3976	26.883	13.0258	14.1123	-1.02735	4.36485	5.83815e-13	3.7397e-12	chr2:22973634-23011420	Mastl	NM_025979
ENSMUSG00000030662	969.037	866.225	409.971	492.305	-1.02687	9.41867	3.24172e-20	4.0534e-19	chr14:121310457-121347221	Ipo5	NM_023579
ENSMUSG00000020275	1.37655	1.31404	0.580098	0.73447	-1.02674	0.00179984	0.0114663	0.0189915	chr11:23641729-23670970	Rel	NM_009044
ENSMUSG00000048222	19.8834	19.6558	9.33431	10.0727	-1.02636	3.88104	7.7733e-11	3.95219e-10	chr2:121286696-121299765	Mfap1b	NM_001081975
ENSMUSG00000036292	3.56882	2.84708	1.26567	1.88864	-1.0263	1.26031	0.000488129	0.00102442	chr16:43980468-44028058	Gramd1c	,NM_153528
ENSMUSG00000041633	11.1653	10.3481	5.06268	5.50852	-1.02597	3.0039	5.54136e-08	2.01503e-07	chrX:150119697-150130934	Kctd12b	,NM_175429
ENSMUSG00000021243	51.442	48.8384	24.8387	24.4473	-1.02596	5.22458	1.06828e-17	1.07063e-16	chr12:86311895-86324246	Fcf1	NM_028632
ENSMUSG00000084230	30.4879	25.131	12.9204	14.4795	-1.02578	4.37591	9.60803e-12	5.41942e-11	chr7:129585537-129586013
ENSMUSG00000028629	50.7792	44.6226	23.7313	23.2407	-1.02536	5.15375	1.9036e-16	1.69581e-15	chr4:120593807-120597610	Dem1	NM_028457
ENSMUSG00000033931	49.1478	43.9108	22.8348	22.9784	-1.02504	5.11777	1.33546e-16	1.20216e-15	chr8:129471075-129494979	Rbm34	NM_172762
ENSMUSG00000034333	26.3073	23.9265	11.4438	13.2729	-1.02494	4.22802	8.9546e-12	5.06848e-11	chr15:88582141-88614945	Zbed4	,NM_181412
ENSMUSG00000028452	111.194	121.658	51.4178	62.7972	-1.02489	6.4388	1.03007e-19	1.23001e-18	chr4:42992836-43013306	Vcp	NM_009503
ENSMUSG00000020708	335.52	344.333	162.111	171.918	-1.02444	7.9856	3.29853e-24	5.87694e-23	chr11:106117468-106124431	Psmc5	NM_008950
ENSMUSG00000034442	39.1551	31.0442	16.3482	18.3093	-1.02373	4.71288	1.40474e-12	8.6709e-12	chr12:74380999-74387694	Trmt5	,NM_029580
ENSMUSG00000060950	52.1558	56.5584	27.8974	25.4966	-1.02369	5.3403	1.22802e-17	1.22316e-16	chr12:112916354-112922111	6720458F09Rik	NM_177374,NM_001099793,NM_001099792
ENSMUSG00000050334	2.14129	1.14978	0.791043	0.839394	-1.02269	0.305307	0.00839624	0.0142562	chr13:83878486-83880912	C130071C03Rik
ENSMUSG00000030619	122.105	116.019	55.5312	61.8004	-1.02215	6.47349	6.27838e-22	9.08871e-21	chr7:97103166-97129493	Eed	,NM_021876
ENSMUSG00000047989	50.6773	45.9366	23.8895	23.7653	-1.02194	5.17272	4.55639e-17	4.27844e-16	chr18:24264806-24280330	Ino80c	NM_172625
ENSMUSG00000074909	26.1544	24.4192	11.6547	13.2729	-1.02177	4.23846	5.39501e-12	3.12273e-11	chr19:29884123-29887440	Ranbp6	NM_177721
ENSMUSG00000082308	17.9971	18.7798	10.0199	8.07917	-1.02166	3.77748	5.38664e-10	2.47331e-09	chr5:143614295-143614878
ENSMUSG00000057497	188.74	164.583	84.0088	90.4447	-1.02146	7.04387	3.42358e-21	4.69078e-20	chr6:86315718-86320051	2010309E21Rik	NM_025591
ENSMUSG00000052337	265.265	273.046	121.399	143.589	-1.02142	7.64971	1.14809e-21	1.63443e-20	chr6:71781325-71827348	Immt	,NM_029673
ENSMUSG00000071748	6.11798	7.17246	3.32238	3.20019	-1.02138	2.30653	4.28781e-06	1.2081e-05	chrX:66074268-66078493
ENSMUSG00000046519	66.482	55.7371	28.5303	31.897	-1.02034	5.51322	1.04926e-16	9.54537e-16	chr3:95392881-95423163	Golph3l	,NM_146133
ENSMUSG00000030347	22.1267	18.9441	10.2308	10.0727	-1.01991	3.94001	1.55779e-10	7.62029e-10	chr6:126889984-126925722	D6Wsu163e	NM_138594
ENSMUSG00000026753	156.11	136.167	70.9829	73.4994	-1.01982	6.7708	4.33155e-21	5.85783e-20	chr2:39052318-39081819	Ppp6c	NM_024209
ENSMUSG00000056832	32.0684	26.2808	13.7641	15.1091	-1.01956	4.44718	6.37676e-12	3.66337e-11	chr6:38331990-38377646	Ttc26	NM_153600,
ENSMUSG00000021714	33.5469	32.6867	14.7661	17.942	-1.01792	4.62836	2.03137e-13	1.35722e-12	chr13:105019035-105041728	Cenpk	NM_021790,NM_181061,
ENSMUSG00000083327	508.455	527.094	233.516	277.525	-1.01762	8.59483	2.64752e-21	3.65148e-20	chrX:101541168-101543573
ENSMUSG00000021037	347.501	334.97	169.547	167.826	-1.01736	7.99411	4.13404e-24	7.30314e-23	chr12:88607703-88614929	Ahsa1	NM_146036
ENSMUSG00000083179	66.3291	59.953	27.8447	34.6775	-1.01624	5.56085	2.70178e-16	2.36499e-15	chr4:94602312-94602794
ENSMUSG00000036112	395.884	368.752	179.145	199.356	-1.01607	8.15879	1.67174e-22	2.5651e-21	chr10:93321234-93353947	Metap2	NM_019648
ENSMUSG00000022367	54.7049	44.6226	22.3074	26.9655	-1.01606	5.2157	4.04798e-14	2.89764e-13	chr15:56497184-56526059	Has2	NM_008216
ENSMUSG00000025041	50.9322	58.858	27.0537	27.1229	-1.01511	5.35658	6.00719e-17	5.56905e-16	chr19:46963149-47036787	Nt5c2	NM_029810
ENSMUSG00000057399	12.4909	9.30777	5.32636	5.50852	-1.0151	3.02965	4.63252e-07	1.49519e-06	chr1:152396447-152396809
ENSMUSG00000029486	52.8186	51.0833	25.3134	26.1261	-1.01488	5.27918	1.08774e-17	1.08938e-16	chr5:96638512-96695746	Mrpl1	NM_053158,,NM_001039084
ENSMUSG00000083595	3.46685	2.68283	1.3184	1.73125	-1.01475	1.20361	0.000612145	0.00126235	chrX:103836720-103838073
ENSMUSG00000056019	3.26292	2.90184	1.21293	1.83617	-1.01475	1.20453	0.000582349	0.00120534	chr8:74411163-74416463	Zfp709	NM_145624
ENSMUSG00000042699	522.526	470.152	224.867	267.714	-1.01333	8.53652	3.96039e-20	4.9183e-19	chr1:155302943-155334738	Dhx9	NM_007842
ENSMUSG00000052033	84.2242	76.6523	41.187	38.6646	-1.01298	5.91132	2.83987e-20	3.57545e-19	chr2:170321928-170344623	Pfdn4	NM_001110152,NM_001013369,
ENSMUSG00000031843	58.1208	59.8435	30.4815	27.9623	-1.01247	5.46245	5.02754e-18	5.19192e-17	chr8:120315545-120325829	Mphosph6	NM_026758
ENSMUSG00000064128	19.4246	22.8314	8.80695	12.0663	-1.01231	3.9793	2.2782e-09	9.70896e-09	chr14:57145599-57190669	Cenpj	NM_001014996
ENSMUSG00000081700	5.35323	4.59914	2.68955	2.25587	-1.01123	1.89778	3.61335e-05	8.97617e-05	chr2:173809983-173810192
ENSMUSG00000001674	75.659	72.5459	34.384	39.1892	-1.01104	5.79291	8.17223e-20	9.86346e-19	chr1:123450419-123464480	Ddx18	NM_025860
ENSMUSG00000069744	147.341	144.435	71.3521	73.4994	-1.01068	6.77018	1.52371e-22	2.35281e-21	chr11:97564748-97574814	Psmb3	NM_011971
ENSMUSG00000000037	6.21995	5.74892	3.16417	2.78049	-1.01027	2.16308	9.56417e-06	2.56781e-05	chrX:157555125-157696145	Scml2	,NM_133194
ENSMUSG00000027006	205.87	150.622	82.9013	95.1138	-1.0095	7.06228	3.41618e-15	2.70477e-14	chr2:80155623-80194212	Dnajc10	NM_024181
ENSMUSG00000042688	222.338	223.496	103.363	118.04	-1.00941	7.38198	7.08271e-22	1.02367e-20	chr9:75234712-75257805	Mapk6	NM_027418,NM_015806
ENSMUSG00000022674	19.9344	17.3563	9.65072	8.91856	-1.00908	3.80411	5.2104e-10	2.39767e-09	chr16:15555598-15594600	Ube2v2	NM_023585,
ENSMUSG00000078452	9.22795	8.43175	4.16616	4.61667	-1.00874	2.72501	5.1332e-07	1.64551e-06	chr10:22081700-22093943	Raet1b,Raet1d,Raet1a	NM_020030,NM_009017,NM_009016,NM_009018
ENSMUSG00000067579	10.2986	9.91004	4.74626	5.29867	-1.00833	2.91888	1.72231e-07	5.89537e-07	chr1:43245960-43246601
ENSMUSG00000063445	188.536	111.967	79.8426	70.9813	-1.00771	6.81833	1.88098e-10	9.10357e-10	chr16:4710059-4719109	Nmral1	NM_026393,
ENSMUSG00000029670	34.8215	33.6722	15.5572	18.5191	-1.00746	4.68035	1.86502e-13	1.25297e-12	chr6:21899646-21926037	Ing3	NM_023626,
ENSMUSG00000021302	37.0648	33.7817	16.7701	18.5191	-1.00739	4.72989	5.35219e-14	3.79859e-13	chr13:14145948-14155661	Ggps1	NM_010282
ENSMUSG00000062588	135.972	127.133	64.7073	66.3646	-1.00689	6.6227	4.16128e-22	6.12111e-21	chr1:4870130-4870732
ENSMUSG00000027423	562.14	499.225	246.331	283.033	-1.00636	8.63549	1.39205e-20	1.79918e-19	chr2:144075859-144096529	Snx5	NM_024225,
ENSMUSG00000022722	44.0494	39.2569	21.0417	20.5127	-1.0062	4.96435	4.71111e-15	3.67422e-14	chr16:59613149-59638982	Arl6	,NM_019665
ENSMUSG00000063052	142.192	124.56	62.8088	70.2992	-1.00601	6.64346	5.28281e-20	6.5107e-19	chr3:157699667-157731442	Lrrc40	NM_024194
ENSMUSG00000021556	240.997	222.401	102.308	128.69	-1.00597	7.43963	1.30552e-18	1.41637e-17	chr13:59736357-59777145	Golm1	NM_027307,NM_001035122,
ENSMUSG00000036167	178.951	166.116	80.8973	91.1267	-1.0059	7.01429	3.7653e-21	5.1445e-20	chr15:93228809-93319743	Pphln1	NM_146062,NM_175363,NM_001083114
ENSMUSG00000032002	165.032	154.345	79.6317	79.6375	-1.00545	6.90281	3.25424e-22	4.83071e-21	chr9:7184549-7207031	Dcun1d5	NM_029775
ENSMUSG00000044211	51.1871	46.6484	24.786	24.0277	-1.00532	5.19631	1.22283e-16	1.10554e-15	chr6:48474553-48475112
ENSMUSG00000079317	9.94172	7.82948	4.74626	4.14451	-1.00444	2.73787	1.75476e-06	5.22241e-06	chrX:162878506-162891072	Trappc2	NM_025432,
ENSMUSG00000030980	258.892	248.189	122.137	130.788	-1.00443	7.56984	9.56221e-23	1.49392e-21	chr7:125985751-125999768	2310008H09Rik	,NM_023197
ENSMUSG00000022808	92.1266	90.1759	43.3492	47.5831	-1.00374	6.09389	9.53408e-21	1.25109e-19	chr16:33251542-33299647	Snx4	NM_080557
ENSMUSG00000042305	211.682	204.881	102.836	105.082	-1.00328	7.28647	5.57586e-23	8.87273e-22	chr1:136242674-136258576	Tmem183a	NM_001042485,NM_020588
ENSMUSG00000036822	80.1965	77.6378	36.1243	42.6517	-1.00298	5.88629	4.52787e-19	5.11383e-18	chr4:40206649-40216874	Topors	NM_134097
ENSMUSG00000044715	47.3124	47.6887	24.997	22.4013	-1.00291	5.15351	2.37009e-16	2.09222e-15	chr12:106923562-106941257	4933433P14Rik	,NM_178613
ENSMUSG00000074482	17.4362	16.1517	7.69948	9.07595	-1.00268	3.6544	2.11376e-09	9.05312e-09	chr8:4087543-4089900
ENSMUSG00000027091	145.557	158.506	71.5103	80.0572	-1.00194	6.8315	6.98102e-21	9.28597e-20	chr2:83484643-83504771	Zc3h15	NM_026934
ENSMUSG00000031371	74.5884	73.9694	36.7571	37.458	-1.00129	5.79925	9.39264e-21	1.23364e-19	chrX:70682654-70704368	Uchl5ip	NM_207104,NM_028633
ENSMUSG00000027433	167.021	171.099	80.6864	88.1364	-1.00118	6.98555	5.02855e-22	7.36714e-21	chr2:146838796-146903731	Xrn2	NM_011917
ENSMUSG00000042895	1.93736	2.40907	1.00199	1.15417	-1.00111	0.697906	0.0029309	0.00539792	chr15:41696281-41701214	Abra	NM_175456
ENSMUSG00000030214	1.58048	2.35432	0.949252	0.99678	-1.00064	0.550854	0.00485595	0.00860762	chr6:136560592-136610366	1100001H23Rik	NM_025806
ENSMUSG00000042846	1.93736	1.53305	1.05472	0.682008	-1.00005	0.382411	0.00623828	0.0108213	chr10:63391220-63553022	Lrrtm3	NM_178678,
ENSMUSG00000062014	205.87	175.917	86.5401	104.872	-0.999706	7.16299	6.38814e-18	6.54373e-17	chr14:47427824-47441917	Gmfb	,NM_022023
ENSMUSG00000052912	7.49452	8.21274	4.00795	3.82973	-0.999453	2.55611	1.40368e-06	4.2328e-06	chr4:145054113-145057864		NR_002888
ENSMUSG00000028560	134.086	126.859	59.17	71.4534	-0.99933	6.61311	2.28794e-19	2.65598e-18	chr4:98590501-98602234	Usp1	,NM_146144
ENSMUSG00000029649	327.72	302.448	157.048	158.698	-0.998981	7.88557	1.0949e-22	1.70875e-21	chr5:148672204-148687354	Pomp	NM_025624
ENSMUSG00000052798	201.434	171.811	88.2277	99.0485	-0.998763	7.13073	2.77455e-19	3.1879e-18	chr10:117187699-117229761	Nup107	NM_134010
ENSMUSG00000042712	376.307	353.038	183.522	181.886	-0.998723	8.09639	4.85337e-23	7.79102e-22	chrX:132779664-132781678	Wbp5	,NM_011712
ENSMUSG00000032346	1.37655	1.36879	0.791043	0.577083	-0.998588	0.0395228	0.012871	0.0210907	chr9:78223912-78226360	Ooep	NM_026480
ENSMUSG00000034883	23.2993	20.9699	10.389	11.804	-0.998233	4.05468	1.23822e-10	6.14353e-10	chr12:70269801-70279997	Ppil5	NM_001081406,
ENSMUSG00000004698	11.8281	10.7313	5.5373	5.77083	-0.997949	3.08207	7.01583e-08	2.52031e-07	chr12:34737166-35213739	Hdac9	,NM_024124
ENSMUSG00000035458	28.1427	24.255	12.6567	13.6402	-0.997922	4.29858	1.74382e-11	9.59521e-11	chr7:4469911-4474045	Tnni3	NM_009406
ENSMUSG00000031333	48.7909	49.1122	22.3074	26.7032	-0.99756	5.1986	1.10868e-15	9.22338e-15	chrX:101478959-101609170	Abcb7	NM_009592,
ENSMUSG00000036438	856.313	772.545	413.399	404.588	-0.996382	9.25672	3.82245e-22	5.63976e-21	chr17:87832754-87846203	Calm2	NM_007589
ENSMUSG00000030884	531.601	442.284	238.526	251.294	-0.996092	8.51546	9.60227e-20	1.15227e-18	chr7:127778750-127802717	Uqcrc2	NM_025899
ENSMUSG00000074656	200.874	185.498	87.2257	106.708	-0.996046	7.18069	6.98038e-19	7.73407e-18	chr2:154698173-154718553	Eif2s2	NM_026030
ENSMUSG00000029390	65.5134	63.8951	34.5422	30.3756	-0.995985	5.6022	5.82426e-18	5.98926e-17	chr5:124990800-125000505	Tmed2	NM_019770,
ENSMUSG00000014504	120.32	111.584	59.4337	57.0263	-0.995625	6.44446	2.23954e-21	3.10936e-20	chr18:34490812-34496207	Srp19	NM_025527,
ENSMUSG00000021635	51.2891	42.6515	22.3601	24.9195	-0.994845	5.1422	2.27222e-14	1.67551e-13	chr13:101387120-101421014	Rad17	NM_001044371,NM_011233
ENSMUSG00000021377	354.588	392.624	172.395	201.874	-0.994501	8.13109	3.10204e-20	3.8854e-19	chr13:47180154-47201479	Dek	NM_025900
ENSMUSG00000043024	95.1856	85.2483	42.6636	48.0553	-0.994496	6.08307	4.94555e-19	5.57693e-18	chr6:108513599-108515582
ENSMUSG00000083798	9.53385	11.1693	5.32636	5.03636	-0.993574	2.95574	3.08025e-07	1.01967e-06	chrX:50771508-50772144
ENSMUSG00000042590	181.704	161.298	82.6904	89.9725	-0.993102	7.01036	1.97363e-20	2.51083e-19	chr13:107584520-107726995	Ipo11	,NM_029665
ENSMUSG00000083557	24.5229	19.3821	11.2855	10.8597	-0.993043	4.04625	9.59916e-10	4.27045e-09	chr8:34301668-34302768
ENSMUSG00000015672	67.8076	59.6245	31.5362	32.6314	-0.992897	5.58213	2.12922e-17	2.06032e-16	chr13:14702568-14705304	Mrpl32	NM_029271
ENSMUSG00000022828	106.198	91.2162	47.9372	51.5178	-0.992776	6.21386	7.57246e-19	8.37102e-18	chr16:37509882-37539855	Gtf2e1	NM_028812
ENSMUSG00000081179	6.42388	6.8987	3.16417	3.51496	-0.992695	2.32097	5.58922e-06	1.54935e-05	chr4:147109586-147112535
ENSMUSG00000034345	120.065	116.128	60.7521	58.0231	-0.992599	6.47147	1.13188e-21	1.61926e-20	chr17:6079840-6085132	Gtf2h5	,NM_181392
ENSMUSG00000083718	4.33357	2.84708	2.10945	1.5214	-0.992419	1.43746	0.000825619	0.00166585	chr8:74441101-74441844
ENSMUSG00000059447	18.3539	17.192	9.22883	8.65625	-0.9922	3.73959	7.85554e-10	3.53681e-09	chr5:30481812-30511127	Hadhb	,NM_145558
ENSMUSG00000058192	11.981	11.9906	5.85372	6.19053	-0.992075	3.17013	2.73397e-08	1.02767e-07	chr9:20385772-20399637	2210010B09Rik	NM_172919,
ENSMUSG00000029247	1097.82	959.194	499.201	537.37	-0.992047	9.59508	8.96326e-21	1.18043e-19	chr5:77380373-77396534	Paics	NM_025939,
ENSMUSG00000026088	28.2957	22.7767	12.6567	13.1155	-0.991837	4.26453	1.10503e-10	5.52285e-10	chr1:37935735-37947190	Mitd1	NM_026913
ENSMUSG00000081732	3.87472	2.90184	1.58209	1.83617	-0.991613	1.35204	0.000514382	0.00107549	chr7:26227171-26228482
ENSMUSG00000021519	46.2927	41.885	22.1492	22.2964	-0.990716	5.05132	3.02043e-15	2.4071e-14	chr13:67013062-67033977	Mterfd1	NM_025547
ENSMUSG00000021061	57.1011	61.2671	29.0049	30.4805	-0.990611	5.4741	6.67757e-18	6.81392e-17	chr12:77681475-77811534	Spnb1	NM_013675
ENSMUSG00000043131	284.843	246.163	130.417	137.713	-0.989401	7.64236	2.21228e-20	2.80222e-19	chr6:83276039-83293685	Mobkl1b	NM_145571,
ENSMUSG00000030217	8.4632	11.3883	4.90447	5.03636	-0.989218	2.8946	1.27563e-06	3.86502e-06	chr6:136796972-136806121	Art4	NM_026639
ENSMUSG00000063334	72.804	72.2174	33.6984	39.3466	-0.989195	5.76847	1.26483e-18	1.37426e-17	chr10:111409840-111423196	Krr1	,NM_178610
ENSMUSG00000009030	103.241	86.7813	47.4098	48.6324	-0.988728	6.16042	2.43259e-18	2.5778e-17	chr2:37205596-37214773	Pdcl	NM_026176,
ENSMUSG00000049494	323.845	309.182	156.152	163.262	-0.987918	7.89547	1.50727e-22	2.32987e-21	chr4:91472238-91473247
ENSMUSG00000028693	703.772	747.852	341.15	389.846	-0.987906	9.09181	5.07785e-21	6.81029e-20	chr4:116273657-116300556	Nasp	NM_016777,,NM_001081475
ENSMUSG00000082458	9.17697	8.86976	3.95521	5.14129	-0.987703	2.76238	1.19553e-06	3.63517e-06	chrX:8239428-8240954
ENSMUSG00000023094	9.3809	8.21274	4.69352	4.19697	-0.98728	2.72754	1.08362e-06	3.31352e-06	chr2:19293273-19316602	Msrb2	NM_029619
ENSMUSG00000042719	76.0159	71.6699	33.9094	40.6581	-0.986957	5.79605	6.14056e-18	6.30563e-17	chr5:121848014-121890149	C330023M02Rik	NM_172722
ENSMUSG00000042489	66.8389	74.6812	33.6457	37.6153	-0.986628	5.73274	2.48318e-18	2.62569e-17	chr4:126234269-126271146	Clspn	NM_175554
ENSMUSG00000045438	71.2235	61.6503	36.2298	31.0051	-0.986627	5.64483	1.48652e-16	1.33485e-15	chr5:139813777-139821120	Cox19	NM_197980
ENSMUSG00000030641	23.6562	22.9957	11.1273	12.4335	-0.985663	4.1335	4.46172e-11	2.33772e-10	chr7:100006039-100022723	4632434I11Rik	NM_001080995
ENSMUSG00000062981	93.0443	97.2936	45.8805	50.1538	-0.985528	6.16149	4.04438e-20	5.01833e-19	chr10:94943440-94964561	Mrpl42	NM_026065
ENSMUSG00000048100	42.9788	40.8995	20.4616	21.9292	-0.985467	4.9803	5.9908e-15	4.62876e-14	chr3:108374618-108384981	Taf13	NM_025444
ENSMUSG00000041491	84.836	72.4911	38.4974	41.1828	-0.985259	5.88902	4.99607e-18	5.16308e-17	chr19:16030264-16059479	Cep78	NM_198019
ENSMUSG00000018845	19.3736	26.2808	10.4418	12.486	-0.985113	4.09834	6.19529e-09	2.51956e-08	chr11:82724052-82756905	Unc45b	NM_178680,
ENSMUSG00000038506	45.6299	38.7641	20.5144	22.2439	-0.984742	4.99077	7.15069e-14	5.00926e-13	chr8:13255963-13288126	Dcun1d2	NM_001042650,NM_001024504,NM_001042651,NM_001042649
ENSMUSG00000058006	97.9896	106.985	48.2009	55.1902	-0.984729	6.26819	2.97417e-19	3.41456e-18	chr4:32744094-32862192	Mdn1	NM_001081392,
ENSMUSG00000040302	14.9381	11.0598	7.38307	5.8233	-0.984544	3.29411	5.10212e-07	1.63591e-06	chr5:3583982-3596408	C030048B08Rik	NM_172991,
ENSMUSG00000025665	170.386	166.226	76.6784	93.54	-0.983906	6.98531	5.77434e-19	6.46655e-18	chrX:108501801-108651554	Rps6ka6	NM_025949,
ENSMUSG00000005124	21.8718	16.6445	12.1821	7.39716	-0.983545	3.86099	8.54848e-07	2.66196e-06	chr15:66722955-66754761	Wisp1	NM_018865,
ENSMUSG00000020840	328.332	322.432	155.73	173.44	-0.983537	7.9365	1.13798e-21	1.62479e-20	chr11:76759260-76800878	Blmh	NM_178645
ENSMUSG00000051469	100.284	95.4868	45.4586	53.6688	-0.982663	6.20404	1.00815e-18	1.1036e-17	chr18:24170767-24179311	Zfp191	NM_021559,NR_003547
ENSMUSG00000035062	59.1405	50.4262	27.581	28.0148	-0.982647	5.36803	1.33461e-15	1.10213e-14	chrX:92834532-92853848	Zc4h2	,NM_001003916
ENSMUSG00000032279	132.607	129.488	61.5431	71.1386	-0.982388	6.62483	5.39205e-20	6.63973e-19	chr9:54434297-54451752	Idh3a	NM_029573
ENSMUSG00000047583	16.5695	13.2499	7.38307	7.76439	-0.982175	3.49169	2.66459e-08	1.00328e-07	chr3:154240163-154260059	Tyw3	NM_172474
ENSMUSG00000036943	65.1565	61.048	30.3233	33.6282	-0.982045	5.57105	2.21769e-17	2.14308e-16	chr9:66691479-66767494	Rab8b	,NM_173413
ENSMUSG00000081459	1.88638	2.08056	1.00199	0.99678	-0.981719	0.574825	0.00425491	0.00762561	chr4:115873168-115873557
ENSMUSG00000006386	40.4296	38.4356	19.1432	20.8275	-0.981354	4.89278	2.16331e-14	1.59995e-13	chr4:94405991-94541630	Tek	,NM_013690
ENSMUSG00000058587	149.941	126.586	65.973	74.4962	-0.981209	6.70404	3.39988e-18	3.57428e-17	chr9:75345926-75407464	Tmod3	NM_016963
ENSMUSG00000078427	26.5112	26.883	12.9204	14.1123	-0.98111	4.32925	6.50903e-12	3.73348e-11	chr10:128258950-128314662	1110005A23Rik	NM_025364
ENSMUSG00000024668	92.2795	84.1532	42.1362	47.3733	-0.981047	6.05504	7.72936e-19	8.53799e-18	chr19:10576842-10599635	0610038F07Rik	NM_025333
ENSMUSG00000022109	88.2518	77.145	42.2944	41.7074	-0.980803	5.96248	8.56883e-19	9.42248e-18	chr14:73909841-73918351	Med4	NM_026119
ENSMUSG00000041153	30.386	27.2116	14.2388	15.0042	-0.98033	4.4405	4.87783e-12	2.83801e-11	chr4:15924268-15941024	Osgin2	NM_145950
ENSMUSG00000074781	101.304	91.5447	49.3611	48.6324	-0.97924	6.18417	9.77894e-20	1.17155e-18	chr10:95003783-95008292	Ube2n	NM_080560
ENSMUSG00000026035	50.9322	46.8126	24.8387	24.8146	-0.979108	5.20364	5.77092e-16	4.92452e-15	chr1:58487838-58502330	Ppil3	NM_027351,,NM_027374
ENSMUSG00000015994	153.408	145.092	74.4635	77.1193	-0.978929	6.81403	4.12668e-21	5.60154e-20	chr8:27109446-27126070	Fnta	NM_008033
ENSMUSG00000007850	1137.49	978.083	516.393	560.295	-0.978152	9.64038	9.42453e-20	1.13187e-18	chr11:50190492-50200030	Hnrnph1	,NM_021510
ENSMUSG00000027774	91.9736	100.743	46.7243	50.9407	-0.977968	6.18146	1.62543e-19	1.91277e-18	chr3:67234038-67278989	Gfm1	NM_138591,
ENSMUSG00000029250	193.532	182.925	91.1809	100.15	-0.977638	7.1492	9.67982e-21	1.26793e-19	chr5:77739509-77778349	Polr2b	NM_153798
ENSMUSG00000026028	39.7159	43.2538	20.2507	21.8242	-0.977065	4.96573	1.70928e-14	1.27514e-13	chr1:58957294-59030274	Trak2	,NM_172406
ENSMUSG00000021550	44.2024	43.1443	22.5184	21.8767	-0.97682	5.0414	2.65446e-15	2.1224e-14	chr13:58481407-58486586	2210016F16Rik
ENSMUSG00000005505	48.8419	48.5647	24.6278	24.867	-0.97668	5.19848	2.1894e-16	1.94211e-15	chr2:90744897-90750718	Kbtbd4	,NM_025991
ENSMUSG00000037440	16.9264	14.6734	7.17212	8.91856	-0.976365	3.57611	1.55165e-08	5.99939e-08	chr10:23614589-23625149	Vnn1	NM_011704
ENSMUSG00000024659	1.73343	1.47829	0.791043	0.839394	-0.976335	0.276952	0.00876386	0.0148235	chr19:20447920-20465162	Anxa1	,NM_010730
ENSMUSG00000031659	7.03568	6.18693	3.90248	2.83295	-0.975671	2.31931	2.00095e-05	5.15498e-05	chr8:90818134-90853860	Adcy7	NM_001109756,NM_007406,NM_001037724,NM_001037723
ENSMUSG00000022204	82.3378	77.1998	38.3392	42.8616	-0.975662	5.91133	8.08088e-19	8.91279e-18	chr14:55634362-55642972	Ngdn	NM_026890
ENSMUSG00000024414	61.8426	58.0915	30.7452	30.3231	-0.975226	5.49985	1.24993e-17	1.24329e-16	chr11:94515105-94521393	Mrpl27,EG622268	NM_053161
ENSMUSG00000024976	97.021	82.3464	44.8258	46.6913	-0.974827	6.08175	5.29821e-18	5.4637e-17	chr19:54019370-54107621	Shoc2	NM_019658
ENSMUSG00000082438	1.52949	1.47829	1.00199	0.524621	-0.974318	0.180332	0.0122789	0.0202114	chr5:89168272-89168754
ENSMUSG00000025001	173.394	171.537	81.8993	93.6974	-0.974011	7.02376	3.5592e-20	4.43896e-19	chr19:39005447-39042746	Hells	NM_008234
ENSMUSG00000033386	9.17697	8.04849	4.53531	4.24943	-0.973895	2.7015	1.61874e-06	4.84624e-06	chr3:116581145-116606668	Frrs1	NM_001113478,NM_009146
ENSMUSG00000034317	248.747	223.715	110.957	130.054	-0.973487	7.47875	5.98918e-19	6.68662e-18	chr3:68839210-68848677	Trim59	,NM_025863
ENSMUSG00000026634	82.4908	79.3351	37.2845	45.1699	-0.973304	5.93234	1.44646e-17	1.43e-16	chr1:192748991-192770841	Angel2	NM_021421,
ENSMUSG00000026014	27.0721	24.1455	11.9711	14.1648	-0.972868	4.27364	8.57482e-11	4.34006e-10	chr1:60547256-60623613	Raph1	NM_001045513,
ENSMUSG00000082454	267.203	277.864	128.676	148.783	-0.972848	7.68383	2.10734e-20	2.67626e-19	chr11:48565369-48567216
ENSMUSG00000033837	6.93371	7.00821	2.95323	4.14451	-0.971781	2.39458	1.39522e-05	3.66105e-05	chr15:76498714-76500378	Foxh1	NM_007989
ENSMUSG00000022033	90.852	89.1356	43.3492	48.475	-0.971131	6.08636	2.58856e-19	2.98926e-18	chr14:66424742-66436658	Pbk	NM_023209
ENSMUSG00000031201	44.7632	45.0606	22.3601	23.4506	-0.97095	5.08331	1.31464e-15	1.08749e-14	chrX:72661967-72701039	Brcc3	,NM_145956
ENSMUSG00000030423	156.365	136.222	76.0456	73.6044	-0.97081	6.78878	2.69895e-19	3.10592e-18	chr7:39047839-39056367	Pop4	NM_025390
ENSMUSG00000031068	119.454	109.229	56.6914	60.2265	-0.969957	6.43301	4.80777e-20	5.94031e-19	chr7:144629346-144659865	Glrx3	NM_023140
ENSMUSG00000042354	210.458	207.235	103.099	110.223	-0.969638	7.30147	2.47676e-21	3.42892e-20	chr14:31825620-31832200	Gnl3	NM_153547
ENSMUSG00000022538	89.2205	88.2596	44.1929	46.4814	-0.968972	6.06678	6.32944e-20	7.71588e-19	chr16:30560580-30587678	Lsg1	NM_178069,
ENSMUSG00000021537	130.925	121.987	61.8596	67.5188	-0.968616	6.57853	5.56347e-20	6.8284e-19	chr13:81922252-81935915	Cetn3	NM_007684
ENSMUSG00000030612	79.8906	69.9178	39.8686	36.8809	-0.968335	5.8239	8.91338e-18	9.00097e-17	chr7:85920229-85927927	Mrpl46	NM_023331
ENSMUSG00000014195	207.247	189.55	95.8217	107.285	-0.968195	7.22861	7.79848e-20	9.42016e-19	chr11:100444133-100480943	Dnajc7	NM_019795,
ENSMUSG00000069755	7.59649	6.8987	3.42785	3.98712	-0.967999	2.45385	6.72868e-06	1.84628e-05	chr12:20905683-20906728	Zfp125
ENSMUSG00000029196	20.1383	22.3387	10.0199	11.6466	-0.967841	4.00242	5.74338e-10	2.62966e-09	chr5:36818391-36826934
ENSMUSG00000022136	94.3188	79.2256	40.8706	48.1078	-0.967834	6.03654	2.59889e-16	2.28177e-15	chr14:119337198-119379107	Dnajc3	NM_008929
ENSMUSG00000048442	1.17261	1.31404	0.632834	0.629545	-0.967801	-0.0957183	0.021035	0.0332513	chr11:115761280-115767579	2210020M01Rik
ENSMUSG00000019992	21.8718	20.2581	9.96714	11.5941	-0.967655	3.99311	5.7339e-10	2.62615e-09	chr10:20067625-20078024	2610016C23Rik	NM_027930
ENSMUSG00000082229	5.04733	3.23035	1.84577	2.41326	-0.967267	1.6512	0.000698272	0.00142526	chrX:100379515-100381979	Nap1l2	NM_008671
ENSMUSG00000041396	10.6045	11.3336	5.48456	5.71837	-0.966944	3.04967	1.72337e-07	5.89761e-07	chr1:165925018-165927374	2810422O20Rik	,NM_027279
ENSMUSG00000025609	113.234	107.094	53.1054	59.7019	-0.966921	6.37995	1.2801e-19	1.51864e-18	chr6:31348844-31457968	Mkln1	NM_013791
ENSMUSG00000052997	421.172	396.73	197.497	221.338	-0.966847	8.27232	1.49158e-20	1.92272e-19	chr7:34925714-34954367	Uba2	NM_016682,
ENSMUSG00000044018	146.984	128.557	69.2954	72.0305	-0.966539	6.70355	2.45303e-19	2.84535e-18	chr4:49526839-49533956	Mrpl50	NM_178603
ENSMUSG00000066595	29.5702	28.6898	13.8169	16.0009	-0.966523	4.46058	7.52551e-12	4.28954e-11	chr1:192829711-192850069	Mfsd7b	NM_001081259
ENSMUSG00000027076	57.8659	51.4665	29.0576	27.018	-0.966253	5.37004	1.42371e-15	1.17371e-14	chr2:84667200-84670368	Timm10	,NM_013899
ENSMUSG00000081359	1.12163	1.25929	0.949252	0.262311	-0.966156	-0.157622	0.0306404	0.0467976	chr7:107728781-107729133
ENSMUSG00000021385	32.2214	34.0008	16.401	17.4699	-0.965494	4.64469	4.18187e-13	2.7157e-12	chr13:49516646-49558355	Ippk	NM_199056
ENSMUSG00000025133	97.8877	85.96	44.0347	50.3112	-0.965463	6.12009	1.4137e-17	1.3995e-16	chr7:104629528-104689896	Ints4	NM_027256
ENSMUSG00000010914	51.2381	54.8064	26.579	27.7	-0.964222	5.32439	3.73101e-16	3.2272e-15	chr2:102861234-102913668	Pdhx	NM_175094,
ENSMUSG00000046636	31.4566	34.2198	15.7154	17.8896	-0.964016	4.63285	1.44981e-12	8.92642e-12	chr18:27757145-27758260
ENSMUSG00000029376	30.233	25.8428	14.2915	14.532	-0.963799	4.40808	3.02899e-11	1.62496e-10	chr5:91360222-91450386		NM_026788
ENSMUSG00000033970	142.09	126.805	66.6586	71.5583	-0.962828	6.66936	2.67676e-19	3.08281e-18	chr5:152445399-152453783	Rfc3	NM_027009
ENSMUSG00000078941	50.0655	48.4004	26.3681	24.185	-0.962672	5.21923	1.39576e-15	1.15132e-14	chr13:101421368-101435974	Taf9,4921516M08Rik	NM_027592
ENSMUSG00000035834	69.7959	59.734	31.0089	35.6218	-0.962617	5.61615	8.34836e-16	7.00916e-15	chr13:81812836-81850012	Polr3g	NM_001081176
ENSMUSG00000068205	17.3343	14.4544	7.69948	8.65625	-0.962583	3.58998	1.70814e-08	6.57137e-08	chr2:140221045-142218702	Macrod2	,NM_001013802,NM_028387
ENSMUSG00000040265	2.03933	1.86155	1.21293	0.786932	-0.962418	0.561098	0.00581237	0.0101312	chr1:163917435-164408161	Dnm3	NM_001038619,NM_172646
ENSMUSG00000027287	117.363	107.149	56.2168	59.1773	-0.962385	6.40904	9.07455e-20	1.09074e-18	chr2:120393407-120426991	Snap23	,NM_009222
ENSMUSG00000021893	44.1514	39.9139	18.5631	24.6572	-0.961647	4.99207	4.99437e-12	2.89773e-11	chr14:32149824-32185167	Capn7	NM_009796
ENSMUSG00000021079	49.2497	44.7321	25.5771	22.7686	-0.961493	5.15316	9.86482e-15	7.50117e-14	chr12:72224539-72237662	Timm9	NM_013896,NM_001024853,NM_001024854
ENSMUSG00000050668	21.9228	18.9441	10.0726	10.9646	-0.961132	3.95239	1.44179e-09	6.28955e-09	chr17:79234942-79244701	Ccdc75	NM_181649
ENSMUSG00000036825	58.1208	58.42	25.8407	33.9955	-0.960946	5.46236	7.89075e-14	5.50128e-13	chr3:146067619-146103099	Ssx2ip	NM_138744,
ENSMUSG00000084083	2.39621	3.06609	1.37114	1.41648	-0.960783	1.04114	0.00166444	0.00319321	chr6:149301904-149302348
ENSMUSG00000082401	25.5426	27.4306	14.2915	12.9057	-0.959821	4.32435	2.63665e-11	1.42285e-10	chr18:74463178-74463585
ENSMUSG00000021936	115.222	92.4755	51.4705	55.7148	-0.959761	6.29895	2.03153e-16	1.80756e-15	chr14:34191084-34260344	Mapk8	NM_016700,
ENSMUSG00000005362	35.3823	33.07	15.8736	19.3585	-0.95931	4.69609	4.2084e-12	2.46424e-11	chr6:106728241-106750068	Crbn	NM_175357,,NM_021449
ENSMUSG00000036368	6.37289	5.25615	2.84775	3.14773	-0.958988	2.14064	3.7925e-05	9.3797e-05	chr17:80014240-80082152	AW061290	,NM_201361
ENSMUSG00000031897	25.7465	24.4192	12.8676	12.9581	-0.958879	4.24771	3.34047e-11	1.77964e-10	chr8:108459642-108461987	Psmb10	NM_013640
ENSMUSG00000021587	1.83539	1.75205	0.949252	0.891856	-0.95869	0.440409	0.0065272	0.011297	chr13:75227435-75269946	Pcsk1	NM_013628
ENSMUSG00000015733	303.044	251.474	139.804	146.474	-0.958472	7.7157	1.96018e-18	2.09853e-17	chr6:17587113-17616529	Capza2	NM_007604
ENSMUSG00000029851	9.17697	8.70551	4.32437	4.87898	-0.958443	2.75943	1.37389e-06	4.14723e-06	chr6:42573018-42595253	Fam115c	NM_146174
ENSMUSG00000072407	21.6169	25.0215	10.9691	12.9581	-0.958404	4.13996	6.08106e-10	2.77296e-09	chr10:74325733-74326164
ENSMUSG00000074280	104.006	99.7574	52.1034	52.8294	-0.958386	6.26999	6.67433e-20	8.11599e-19	chr9:57331720-57332392
ENSMUSG00000029276	28.0407	24.5835	13.2895	13.85	-0.958288	4.31797	5.1611e-11	2.68296e-10	chr5:107978042-108026907	Glmn	,NM_133248
ENSMUSG00000069379	60.517	54.9159	29.796	29.746	-0.957416	5.4511	5.90793e-16	5.02673e-15	chr18:52024918-52025535
ENSMUSG00000025626	142.906	139.671	67.3441	78.2735	-0.956703	6.74206	5.30831e-19	5.95837e-18	chrX:50265443-50310119	Phf6	NM_027642,
ENSMUSG00000060373	1209.07	1062.46	576.512	596.494	-0.95669	9.7501	5.51938e-20	6.78507e-19	chr14:52694128-52723680	Hnrnpc	,NM_016884
ENSMUSG00000028675	220.4	184.841	100.779	108.649	-0.956648	7.26378	4.23042e-18	4.41245e-17	chr4:135426868-135429734	Pnrc2	NM_026383
ENSMUSG00000031974	75.0982	77.364	36.9681	41.55	-0.956254	5.85137	2.22174e-18	2.36467e-17	chr8:126476361-126506752	Abcb10	NM_019552
ENSMUSG00000026766	150.961	143.668	73.8307	78.1686	-0.955941	6.80291	4.06311e-20	5.03593e-19	chr2:50135403-50152197	2010311D03Rik	NM_133839,
ENSMUSG00000075602	1.52949	1.86155	0.791043	0.944318	-0.955825	0.354895	0.00865633	0.0146552	chr15:74825308-74879243	Ly6a	NM_010738
ENSMUSG00000069089	186.394	159.984	91.6028	87.5068	-0.955457	7.03762	1.20283e-18	1.30886e-17	chr13:101473270-101500878	Cdk7	NM_009874
ENSMUSG00000024600	4.74143	4.54438	2.58407	2.20341	-0.95523	1.81467	0.000102925	0.000240416	chr18:58715894-58772523	Slc27a6	NM_001081072
ENSMUSG00000073674	24.9308	22.6124	12.0239	12.5384	-0.954845	4.17221	1.38729e-10	6.84128e-10	chr1:55500822-55501868
ENSMUSG00000032475	60.415	62.3073	32.2218	31.0576	-0.954721	5.53886	3.19468e-17	3.04287e-16	chr9:100392712-100446472	Nck1	NM_010878,
ENSMUSG00000044042	3.26292	6.02268	1.8985	2.83295	-0.954662	1.80502	0.00123451	0.00242612	chr2:113167893-113556924	Fmn1	NM_010230,NM_001043322,
ENSMUSG00000039579	1.42753	1.86155	0.791043	0.891856	-0.954256	0.309919	0.0101763	0.0170231	chr4:49674483-49858641	Grin3a	,NM_001033351
ENSMUSG00000075053	193.124	179.366	95.0306	97.4746	-0.954108	7.14211	3.03893e-20	3.8129e-19	chr13:18122576-18123427
ENSMUSG00000021555	122.92	109.448	57.4825	62.7447	-0.953391	6.46197	9.35184e-19	1.02603e-17	chr13:59686772-59736138	Mak10	NM_030153
ENSMUSG00000080896	37.3707	33.07	18.7214	17.7322	-0.953334	4.74026	9.88794e-13	6.20313e-12	chrX:36322994-36323167
ENSMUSG00000059669	39.0531	33.5627	18.1413	19.4634	-0.952877	4.78459	1.73174e-12	1.05774e-11	chr12:25183469-25243406	Taf1b	NM_020614
ENSMUSG00000020799	3.31391	4.16112	1.47661	2.3608	-0.95285	1.49742	0.000643301	0.001321	chr11:72158224-72175944	Tekt1	,NM_011569
ENSMUSG00000031799	840.202	779.772	423.472	414.556	-0.952848	9.26327	5.94316e-21	7.93437e-20	chr8:74659191-74677031	Tpm4	NM_001001491
ENSMUSG00000030061	126.183	116.676	59.7501	65.9449	-0.951945	6.52576	4.07333e-19	4.61475e-18	chr6:97133813-97155554	Uba3	,NM_001111106,NM_011666
ENSMUSG00000037361	207.043	188.51	107.687	97.1599	-0.951876	7.2298	2.59554e-19	2.99401e-18	chr12:4824414-4834464	0610009D07Rik	NM_025323
ENSMUSG00000046441	24.0131	21.4626	11.602	11.9614	-0.950987	4.10958	3.40132e-10	1.59864e-09	chr8:112741889-112748386	Ftsjd1	NM_146215
ENSMUSG00000074506	15.142	13.9069	6.64476	8.39394	-0.950942	3.46248	5.49042e-08	1.99741e-07	chr3:87011615-87011927
ENSMUSG00000027099	180.174	166.335	91.0754	88.4511	-0.950755	7.03903	5.50945e-20	6.77858e-19	chr2:74663904-74716488	Mtx2	,NM_016804
ENSMUSG00000020925	97.4798	88.0406	47.779	48.3701	-0.950728	6.13794	1.58388e-18	1.70742e-17	chr11:102546002-102559048	Ccdc43	NM_025918
ENSMUSG00000004980	2784.8	2610.61	1356.43	1438.14	-0.950652	10.9996	7.37786e-21	9.77817e-20	chr6:51410433-51419893	Hnrnpa2b1	NM_016806,NM_182650,
ENSMUSG00000015671	347.399	327.415	175.295	174.279	-0.950397	8.00054	4.89936e-21	6.583e-20	chr13:14705526-14717854	Psma2	NM_008944
ENSMUSG00000046909	32.3743	27.4306	15.8736	15.1616	-0.950395	4.50567	3.04772e-11	1.63441e-10	chr11:79950184-79955655	1110002N22Rik	NM_183275
ENSMUSG00000009108	2.09031	2.29957	1.42388	0.839394	-0.95024	0.732149	0.00484406	0.00858865	chr3:107895986-107904194	Gnat2	NM_008141,
ENSMUSG00000059475	37.1667	30.4966	17.9303	17.2076	-0.950224	4.68421	1.38834e-11	7.72934e-11	chr9:20272993-20297190	Zfp426	NM_146221,NM_001110309,
ENSMUSG00000028031	10.1456	10.4028	5.16815	5.45606	-0.950066	2.96161	4.27608e-07	1.38382e-06	chr3:131748265-131843257	Dkk2	NM_020265
ENSMUSG00000044408	152.848	145.968	80.6864	74.1814	-0.949499	6.8255	1.25015e-19	1.48673e-18	chr12:55746361-55757559	1110002B05Rik	NM_134054
ENSMUSG00000022724	45.375	41.447	20.9363	24.0801	-0.949469	5.04274	1.41129e-13	9.57837e-13	chr16:59471630-59491999	Mina	NM_025910,
ENSMUSG00000020250	369.271	401.275	191.643	206.753	-0.949372	8.1909	2.618e-20	3.31038e-19	chr10:82321951-82360469	Txnrd1	NM_001042514,NM_001042513,NM_015762,NM_001042523
ENSMUSG00000027810	189.555	162.831	88.0695	94.904	-0.949229	7.06447	3.10365e-18	3.26993e-17	chr3:58329788-58361341	Eif2a	NM_001005509
ENSMUSG00000061360	243.649	228.15	121.241	123.391	-0.949179	7.48468	1.44501e-20	1.86433e-19	chr15:81695749-81702330	Phf5a	NM_026737
ENSMUSG00000005656	233.095	205.702	104.998	122.761	-0.948917	7.38064	8.5774e-18	8.6872e-17	chr12:55847344-55896649	Snx6	NM_026998
ENSMUSG00000028688	33.4959	33.727	16.7174	18.0994	-0.948581	4.6727	9.69862e-13	6.09747e-12	chr4:116466915-116480164	Toe1	,NM_026654
ENSMUSG00000030611	50.2184	51.0285	25.9462	26.4934	-0.948525	5.26356	1.01168e-15	8.43571e-15	chr7:85928196-85937874	Mrps11	NM_026498
ENSMUSG00000058620	7.03568	6.35119	3.48059	3.4625	-0.948486	2.34588	1.37751e-05	3.61651e-05	chr2:127188944-127192957	Adra2b	NM_009633,
ENSMUSG00000057421	106.963	108.737	53.369	58.3903	-0.947952	6.355	1.82357e-19	2.13388e-18	chrX:93130653-93152298	Las1l	,NM_152822
ENSMUSG00000038028	29.0604	28.1423	16.2955	13.3778	-0.947803	4.44072	5.24401e-11	2.72315e-10	chr6:127035142-127059570	9630033F20Rik	NM_177003
ENSMUSG00000002190	3.56882	4.38013	1.79303	2.30833	-0.946703	1.58862	0.000345646	0.000745113	chr8:85913766-85952451	Clgn	NM_009904,
ENSMUSG00000026864	1398.82	1181.92	665.9	677.234	-0.946463	9.93808	1.11776e-18	1.21992e-17	chr2:34627612-34632051	Hspa5	,NM_022310
ENSMUSG00000015342	8.87107	6.46069	3.58606	4.40682	-0.946268	2.54551	3.0788e-05	7.72453e-05	chrX:8849930-8888299	Xk	NM_023500
ENSMUSG00000024423	79.3298	65.8114	35.2278	40.3434	-0.945956	5.78633	2.27451e-15	1.83673e-14	chr18:13130791-13149067	Impact	NM_008378
ENSMUSG00000018659	50.2694	52.6711	27.2119	26.1786	-0.945857	5.28807	1.34963e-15	1.1139e-14	chr11:96799144-96805300	Pnpo	NM_134021,
ENSMUSG00000075054	34.7705	31.3727	16.8756	17.5223	-0.945573	4.65181	2.21255e-12	1.33411e-11	chr13:18080690-18085150	1600012F09Rik	NM_025904,
ENSMUSG00000056952	68.2155	80.4849	37.8646	39.1367	-0.945023	5.81767	6.84402e-17	6.32075e-16	chr6:113647493-113661062	Tatdn2	,NM_001033463
ENSMUSG00000028249	287.647	247.642	136.007	142.802	-0.944755	7.66913	7.03962e-19	7.79379e-18	chr4:6292856-6335570	Sdcbp	,NM_001098227,NM_016807
ENSMUSG00000049891	36.9118	31.8654	17.5612	18.2568	-0.944688	4.70901	3.69906e-12	2.17735e-11	chr8:77922410-77922947
ENSMUSG00000048327	100.947	94.8298	48.2536	53.5638	-0.944542	6.2172	2.44535e-18	2.58944e-17	chr2:129094619-129122900	Ckap2l	NM_181589
ENSMUSG00000055319	90.4441	101.345	46.0914	53.354	-0.944254	6.18568	3.26511e-17	3.10793e-16	chr7:135888495-135927300	Sec23ip	NM_001029982
ENSMUSG00000052825	190.014	189.55	88.8078	108.439	-0.943984	7.17189	1.17483e-17	1.17178e-16	chr8:53167528-53282538
ENSMUSG00000054814	91.9226	85.0293	42.189	49.8915	-0.943979	6.07168	5.68812e-17	5.29343e-16	chr5:74394487-74464445	Usp46	NM_177561,
ENSMUSG00000051674	51.34	50.5357	23.0457	29.9034	-0.943879	5.27438	3.29141e-13	2.1576e-12	chr5:73872328-73952029	Dcun1d4	,NM_178896
ENSMUSG00000004356	84.785	98.2244	46.988	47.8979	-0.943739	6.11792	9.83715e-18	9.89274e-17	chr10:88209353-88289395	Utp20
ENSMUSG00000074221	152.593	155.002	71.9322	87.9265	-0.943396	6.86858	1.90837e-17	1.8577e-16	chr7:30768974-30810325	Zfp568	NM_001033355
ENSMUSG00000058492	50.2694	43.3633	24.1004	24.7097	-0.943386	5.15453	4.07e-14	2.90982e-13	chr9:123216626-123217057
ENSMUSG00000024907	2.44719	2.62808	1.10746	1.5214	-0.943156	0.944354	0.00251256	0.00467226	chr19:3409919-3414472	Gal	NM_010253
ENSMUSG00000024273	23.8091	21.7364	12.7094	11.017	-0.943034	4.11431	7.11793e-10	3.22261e-09	chr18:24629360-24636266	2700062C07Rik	NM_026529
ENSMUSG00000024076	6.11798	3.61361	1.84577	3.25265	-0.942974	1.89333	0.00157966	0.00304416	chr17:78907499-79026729	Vit	NM_028813
ENSMUSG00000029641	19.3226	23.9265	11.2855	11.122	-0.942823	4.03558	2.67845e-09	1.13287e-08	chr5:147656694-147659302	Rasl11a	NM_026864
ENSMUSG00000030057	1712.78	1506.55	830.015	848.627	-0.942706	10.258	1.48007e-19	1.74594e-18	chr6:87793076-87801100	Cnbp	,NM_013493,NM_001109745,NM_001109746
ENSMUSG00000081629	26.4093	21.9554	11.9711	13.2729	-0.942184	4.20236	9.8665e-10	4.38214e-09	chr11:9637155-9637624
ENSMUSG00000029203	209.133	207.454	108.004	108.911	-0.941636	7.30714	1.29265e-20	1.67814e-19	chr5:65928539-65987632	Ube2k	NM_016786,
ENSMUSG00000000563	390.582	372.475	194.702	202.923	-0.9415	8.18075	1.07339e-20	1.39973e-19	chr3:105745616-105763017	Atp5f1	NM_009725,
ENSMUSG00000081656	17.1813	16.6445	9.59799	8.0267	-0.941161	3.68491	1.29727e-08	5.07637e-08	chr4:76573215-76573559
ENSMUSG00000017978	2.60014	1.09503	1.10746	0.839394	-0.941136	0.503231	0.0192061	0.0305423	chr6:23212773-23789420	Cadps2	NM_153163,
ENSMUSG00000033790	33.4959	26.5545	14.6079	16.7879	-0.940984	4.5155	4.06213e-10	1.88893e-09	chr7:63049518-63086817	Tubgcp5	NM_146190,
ENSMUSG00000034786	4.07865	5.47516	2.21492	2.72803	-0.940938	1.85474	0.000207178	0.000462467	chr17:34726770-34728696	Gpsm3	NM_134116,
ENSMUSG00000040466	41.9591	38.2714	22.3074	19.5684	-0.940425	4.93208	5.22251e-13	3.36009e-12	chr7:28233051-28251017	Blvrb	NM_144923,
ENSMUSG00000032872	75.5061	70.0273	33.1711	42.7566	-0.939992	5.79095	7.3943e-15	5.66689e-14	chr9:86916864-86972282	Cyb5r4	NM_024195,
ENSMUSG00000059208	737.522	765.044	369.259	413.402	-0.939805	9.15809	8.75719e-20	1.0552e-18	chr17:33783178-33822363	Hnrnpm	NM_029804,NM_001109913
ENSMUSG00000039519	1.32556	1.20454	0.843779	0.472159	-0.939718	-0.0563947	0.0245873	0.0382818	chr3:17971950-18143338	Cyp7b1	NM_007825
ENSMUSG00000027206	209.286	225.96	108.32	118.25	-0.939699	7.37014	1.54917e-19	1.8245e-18	chr2:125656040-125684875	Cops2	,NM_009939
ENSMUSG00000002741	212.09	223.989	112.75	114.42	-0.939346	7.37327	2.31213e-20	2.92616e-19	chr11:5855815-5867781	Ykt6	NM_019661
ENSMUSG00000026564	8.66714	9.52678	4.9572	4.51174	-0.938966	2.78872	1.88652e-06	5.59287e-06	chr1:168028284-168058029	Dusp27	NM_001033344
ENSMUSG00000028274	56.9992	56.1204	28.3721	30.6379	-0.938919	5.4272	1.11473e-15	9.26842e-15	chr4:33397286-33589589	Rngtt	,NM_011884
ENSMUSG00000044751	131.384	126.038	65.6566	68.7254	-0.938709	6.61395	1.26483e-19	1.50174e-18	chr11:54931603-54932297
ENSMUSG00000038416	294.53	256.402	136.534	151.773	-0.937591	7.713	2.84557e-18	3.00019e-17	chr8:13757690-13781882	Cdc16	NM_027276
ENSMUSG00000032281	1.93736	1.5878	0.949252	0.891856	-0.937395	0.425624	0.00847503	0.0143816	chr9:54452694-54509504	Acsbg1	NM_053178
ENSMUSG00000038489	11.7261	12.4834	5.59004	7.02992	-0.937108	3.20206	3.0585e-07	1.01293e-06	chr7:148659029-148661031	Polr2l	NM_025593
ENSMUSG00000031954	269.701	246.109	126.989	142.802	-0.937094	7.61768	1.00101e-18	1.0966e-17	chr8:114292373-114378210	Cfdp1	NM_011801
ENSMUSG00000027166	32.9861	29.0184	16.401	16.0534	-0.937006	4.56188	1.74598e-11	9.60323e-11	chr2:105806941-105843420	Dnajc24	,NM_026992
ENSMUSG00000024097	729.365	627.946	349.272	361.569	-0.936912	9.01415	1.05171e-18	1.14955e-17	chr17:80600653-80606645	Sfrs7	NM_146083,
ENSMUSG00000004655	3.21194	2.40907	1.63482	1.31155	-0.936548	1.1011	0.00205898	0.00389058	chr6:55286426-55298549	Aqp1	NM_007472
ENSMUSG00000022234	1309.86	1150.93	619.861	669.102	-0.936079	9.87259	8.20655e-19	9.04456e-18	chr15:31520638-31531499	Cct5	NM_007637
ENSMUSG00000033554	34.2097	31.2084	15.6099	18.6241	-0.936023	4.63897	1.52379e-11	8.44798e-11	chr3:115591091-115632005	Dph5	NM_027193,
ENSMUSG00000018209	102.425	99.1004	48.3591	57.0788	-0.935021	6.26187	2.44554e-17	2.34926e-16	chr2:163896147-163981257	Stk4	,NM_021420
ENSMUSG00000038827	51.1871	57.763	27.5283	29.3263	-0.934932	5.37276	7.36543e-15	5.64774e-14	chr4:56815201-56822477	BC026590	NM_001081420
ENSMUSG00000025245	24.9817	23.6527	12.9731	12.486	-0.934918	4.21123	1.60769e-10	7.84333e-10	chr9:123606743-123626741	Lztfl1	,NM_033322
ENSMUSG00000067547	108.033	107.861	55.9004	57.0263	-0.93486	6.36102	1.49916e-19	1.76702e-18	chr15:6603923-6604870
ENSMUSG00000050677	3.36489	3.17559	1.58209	1.83617	-0.934694	1.31602	0.000825607	0.00166585	chr5:36827237-36830820	Ccdc96	NM_025725
ENSMUSG00000034424	193.328	184.896	98.9331	99.1009	-0.934591	7.17054	6.17048e-20	7.52839e-19	chr8:119505873-119517361	Gcsh	NM_026572
ENSMUSG00000032096	396.037	352.546	185.79	206.701	-0.934266	8.15621	1.35443e-18	1.46617e-17	chr9:44550224-44575896	Arcn1	NM_145985
ENSMUSG00000020783	83.7653	82.1822	37.7591	49.1045	-0.933798	5.98184	5.03848e-15	3.91488e-14	chr11:72861397-72893560	1200014J11Rik	NM_025818
ENSMUSG00000039883	4.63947	3.77786	2.53134	1.88864	-0.933078	1.68348	0.000388423	0.00082912	chr5:21049381-21081716	Lrrc17	NM_028977
ENSMUSG00000027852	297.079	247.642	136.27	150.042	-0.932374	7.69885	3.42026e-17	3.25136e-16	chr3:102862273-102868574	Nras	NM_010937
ENSMUSG00000026709	85.8047	75.2287	41.0815	43.4911	-0.932256	5.94037	5.73739e-17	5.3257e-16	chr1:162970751-163000763	Dars2	NM_172644
ENSMUSG00000083692	71.7333	71.2866	35.5442	39.3991	-0.932192	5.76778	1.76571e-17	1.72921e-16	chr16:50665121-50666459
ENSMUSG00000035620	40.1237	41.8302	19.987	22.9259	-0.931861	4.96387	3.64972e-13	2.38179e-12	chr10:84380361-84479191	Ric8b	NM_183172,NM_001013441
ENSMUSG00000027132	45.2221	37.0668	21.1472	22.139	-0.931582	4.97287	3.67103e-12	2.16173e-11	chr2:112219403-112254394	2410042D21Rik	NM_024254
ENSMUSG00000038766	88.3028	74.0242	41.187	44.1731	-0.931548	5.95264	5.39309e-16	4.60749e-15	chr3:94985688-95021825	Gabpb2	,NM_029885,NM_172512
ENSMUSG00000048648	10.2476	8.97926	4.74626	5.35114	-0.931409	2.87455	1.95016e-06	5.76279e-06	chr9:44272239-44273615
ENSMUSG00000083027	5.65913	6.62495	3.0587	3.35758	-0.93135	2.22324	3.69851e-05	9.16744e-05	chr4:146316585-146319934
ENSMUSG00000029328	559.795	541.877	286.516	291.689	-0.930828	8.71412	1.33637e-20	1.73182e-19	chr5:100463747-100468181	Hnrpdl	NM_016690,
ENSMUSG00000035933	34.0058	27.5401	15.6627	16.7354	-0.930742	4.55431	1.53531e-10	7.51785e-10	chr12:32339734-32622495	Cog5
ENSMUSG00000066551	158.609	128.995	77.6804	73.7617	-0.930636	6.77841	3.27236e-16	2.84567e-15	chr5:149858806-149864559	Hmgb1	,NM_010439
ENSMUSG00000034587	9.73778	9.08877	5.43183	4.45928	-0.929793	2.84387	2.53484e-06	7.3829e-06	chr11:3352475-3379834	8430429K09Rik
ENSMUSG00000007739	747.158	722.721	359.186	412.72	-0.929783	9.13042	7.89876e-19	8.71851e-18	chr11:22890626-22903336	Cct4	NM_009837
ENSMUSG00000064127	62.3524	70.7938	31.6417	38.0875	-0.929436	5.66397	5.50979e-15	4.26972e-14	chrX:12252497-12339199	Med14	NM_001048208,NM_012005,
ENSMUSG00000035790	31.9155	27.5401	15.9791	15.3189	-0.92931	4.50423	5.59695e-11	2.89921e-10	chr16:32099888-32108140	1500031L02Rik	NM_025892,
ENSMUSG00000020638	5.09832	4.70864	2.63681	2.51818	-0.928215	1.9034	0.00010913	0.000254178	chr12:27154069-27164700	Cmpk2	NM_020557,
ENSMUSG00000021364	49.5556	48.4004	24.3641	27.1229	-0.928155	5.22333	1.65195e-14	1.23553e-13	chr13:41277868-41315774	Elovl2	NM_019423,
ENSMUSG00000031698	14.8361	19.0536	6.75023	10.9646	-0.928073	3.68832	3.02174e-06	8.6866e-06	chr8:87848346-87904877	Mylk3	,NM_175441
ENSMUSG00000032026	63.0152	71.7794	34.0148	36.7235	-0.92658	5.68268	3.76939e-16	3.25654e-15	chr9:48276619-48288716	Rexo2	NM_024233,
ENSMUSG00000028417	11.1143	11.6073	4.53531	7.39716	-0.926405	3.1145	7.11752e-06	1.94529e-05	chr4:53792577-53799757	Tal2	NM_009317
ENSMUSG00000017776	321.398	279.726	159.211	157.911	-0.926173	7.84279	1.13993e-18	1.24319e-17	chr11:75492778-75520410	Crk	NM_133656,
ENSMUSG00000027356	23.8091	18.7251	11.2328	11.2794	-0.923644	4.02419	1.34509e-08	5.25223e-08	chr2:132729915-132771772	Fermt1	NM_198029
ENSMUSG00000078866	2.49817	2.19006	1.00199	1.46894	-0.92303	0.840761	0.00435183	0.00777829	chr2:177249438-177263895
ENSMUSG00000029686	234.472	230.833	112.223	133.201	-0.922943	7.47311	8.77327e-18	8.87792e-17	chr6:47404383-47476067	Cul1	NM_012042
ENSMUSG00000049687	6.88273	7.61047	3.90248	3.72481	-0.92246	2.46603	1.26107e-05	3.33362e-05	chr15:82171637-82176140	Fam109b	,NM_177391
ENSMUSG00000050490	188.383	159.71	92.763	91.4415	-0.922373	7.05621	2.47693e-17	2.37785e-16	chr10:84776220-84777184
ENSMUSG00000054717	267.815	264.341	135.585	145.268	-0.922209	7.66708	7.73822e-20	9.35511e-19	chr8:59990704-59993291	Hmgb2	NM_008252
ENSMUSG00000041688	180.99	175.643	94.5033	93.8547	-0.9217	7.09004	1.7191e-19	2.01973e-18	chrX:141880968-141939687	Amot	NM_153319,
ENSMUSG00000020155	2.44719	3.06609	0.896515	1.99356	-0.921496	1.06868	0.00490361	0.00868474	chr11:33863286-33871275	Kcnmb1	NM_031169
ENSMUSG00000035601	22.7895	20.2581	11.7602	11.017	-0.92109	4.04082	2.26723e-09	9.66785e-09	chr4:45310040-45329003	Rg9mtd3	NM_027266,
ENSMUSG00000021149	167.378	157.685	79.5262	92.3333	-0.920687	6.95687	1.3602e-17	1.34929e-16	chr13:8971317-8995263	Gtpbp4	NM_027000
ENSMUSG00000031283	9.22795	10.129	4.27163	5.92822	-0.920423	2.88451	4.62757e-06	1.29882e-05	chrX:139720217-139828727	Chrdl1	,NM_001114385,NM_031258
ENSMUSG00000020803	169.672	154.235	88.1222	83.4148	-0.919561	6.95262	2.15971e-18	2.30201e-17	chr11:72021114-72023286	Txndc17	NM_026559
ENSMUSG00000050029	150.604	132.608	73.0396	77.0144	-0.919508	6.75921	1.42425e-17	1.409e-16	chrX:48357096-48371195	Rap2c	NM_172413
ENSMUSG00000026806	36.5549	36.9573	18.4049	20.4602	-0.918797	4.81193	1.58776e-12	9.73473e-12	chr2:28695979-28761090	Ddx31	,NM_001033294
ENSMUSG00000032803	390.735	389.777	194.544	218.295	-0.918667	8.22077	5.22321e-19	5.86737e-18	chr9:102994069-103268003	Cdv3	NM_175565,NM_175833,NM_001134427,NM_001134426
ENSMUSG00000043484	14.4282	11.9359	6.43382	7.55455	-0.918259	3.33536	4.19318e-07	1.3588e-06	chr5:69852390-69852980
ENSMUSG00000078974	16.1107	15.1662	8.596	7.97424	-0.917655	3.58034	2.05273e-08	7.8228e-08	chr11:16400533-16408487	Sec61g	NM_001109971,NM_001109972,NM_011343
ENSMUSG00000022451	74.8433	70.5748	37.3372	39.7138	-0.917597	5.79745	2.91771e-17	2.79365e-16	chr15:94408549-94420248	Twf1	NM_008971
ENSMUSG00000006057	63.8819	61.3218	33.2238	33.1036	-0.917523	5.58136	4.36412e-16	3.75258e-15	chr11:95930166-95936984	Atp5g1	NM_007506,NM_001112664,
ENSMUSG00000025201	24.115	21.1889	11.3383	12.6958	-0.917285	4.11591	2.2545e-09	9.62203e-09	chr2:52475252-52476121	Bloc1s2
ENSMUSG00000029012	104.159	84.865	48.1481	52.3047	-0.917042	6.17758	4.56224e-15	3.56573e-14	chr5:21992308-22056161	Orc5l	NM_011959
ENSMUSG00000008892	102.731	94.118	50.6795	53.7212	-0.917012	6.23487	1.25111e-17	1.24361e-16	chr8:23687565-23704230	Vdac3	,NM_011696
ENSMUSG00000051147	7.69846	7.50097	3.6388	4.40682	-0.916941	2.53865	1.29888e-05	3.4255e-05	chr8:70018766-70026475	Nat2	NM_010874
ENSMUSG00000083474	13.0007	11.8811	7.22486	5.98068	-0.915937	3.25138	3.6742e-07	1.20265e-06	chrX:148477592-148478055
ENSMUSG00000081816	2.03933	1.42354	0.896515	0.944318	-0.915781	0.410565	0.0115601	0.0191319	chr13:76066913-76067776
ENSMUSG00000017686	97.021	91.0519	46.7243	53.0917	-0.915252	6.16938	6.98346e-17	6.43325e-16	chr11:80022574-80080313	Rhot1	,NM_021536
ENSMUSG00000026005	73.1098	68.2205	35.2805	39.7663	-0.914643	5.75743	2.69321e-16	2.3589e-15	chr1:66747405-66766379	Rpe	,NM_025683
ENSMUSG00000070871	36.7589	33.727	18.4577	18.9913	-0.914326	4.75412	3.55449e-12	2.09649e-11	chr1:64737029-64772218	Ccnyl1	NM_001097644,
ENSMUSG00000027533	250.99	216.324	126.831	121.922	-0.913528	7.48402	1.27801e-17	1.26948e-16	chr3:10012605-10016333	Fabp5	NM_010634
ENSMUSG00000029484	35.2803	30.4419	16.8228	18.1519	-0.913451	4.65423	3.18334e-11	1.70151e-10	chr5:97222529-97274987	Anxa3	,NM_013470
ENSMUSG00000032512	125.47	109.558	58.7481	66.3646	-0.912778	6.49254	1.56553e-16	1.40321e-15	chr9:119804013-119834786	Wdr48	NM_026236
ENSMUSG00000061724	38.6452	38.5999	18.1413	22.8735	-0.912681	4.88563	1.38153e-11	7.69733e-11	chr13:13324425-13325162
ENSMUSG00000082209	2282.97	2007.08	1133.41	1152.23	-0.911673	10.6829	1.91835e-18	2.05526e-17	chr1:60760776-60761993	Eif4a-ps4
ENSMUSG00000020224	28.4486	24.7477	14.2915	14.0598	-0.911198	4.34991	3.61413e-10	1.69084e-09	chr10:119664139-119668715	Llph	NM_025431
ENSMUSG00000043702	47.4653	48.8384	26.4736	24.7097	-0.911143	5.20411	3.00523e-14	2.17522e-13	chr14:27484507-27489144	Pde12	NM_178668
ENSMUSG00000002797	13.7145	12.1549	6.32834	7.44962	-0.911025	3.30956	3.13264e-07	1.0356e-06	chr6:54935643-54942862	Ggct	NM_026637
ENSMUSG00000021418	42.8768	34.9863	19.1432	22.4013	-0.910973	4.90023	6.13946e-11	3.1645e-10	chr13:35988582-35998197	Rpp40	NM_145938
ENSMUSG00000024534	18.7108	19.4916	9.91441	10.3875	-0.910471	3.86992	3.77607e-09	1.5716e-08	chr18:52927363-53075585	Sncaip	,NM_026408
ENSMUSG00000021028	33.19	30.3871	17.3502	16.5256	-0.910349	4.60674	1.79415e-11	9.8533e-11	chr12:57429334-57446861	Mbip	NM_145442
ENSMUSG00000030046	1.63146	1.64255	0.474626	1.25909	-0.910202	0.323845	0.0180002	0.0287561	chr6:87379027-87384486	Bmp10	NM_009756
ENSMUSG00000040822	90.2402	86.6718	49.572	44.6453	-0.910107	6.08277	3.8038e-17	3.59955e-16	chr14:55305879-55309569	1700123O20Rik	NM_021437
ENSMUSG00000032050	397.414	420.93	202.138	232.879	-0.909871	8.29152	5.16428e-18	5.32936e-17	chr9:51856376-51896834	Rdx	NM_009041,NM_001104616,NM_001104617
ENSMUSG00000005892	8.15731	8.97926	4.69352	4.40682	-0.909759	2.71235	5.14019e-06	1.43359e-05	chr6:92192056-92194642	Trh	NM_009426
ENSMUSG00000030298	308.907	266.64	158.367	148.835	-0.909606	7.78592	1.2819e-17	1.27248e-16	chr6:113678046-113690675	Sec13	NM_024206
ENSMUSG00000031358	43.8455	46.1556	22.9402	24.9195	-0.909469	5.10666	6.19863e-14	4.3717e-13	chrX:165092049-165111830	Msl3	,NM_010832
ENSMUSG00000001440	1032.77	1141.08	534.007	621.152	-0.909303	9.70084	2.33737e-17	2.25277e-16	chr11:97021024-97049206	Kpnb1	NM_008379
ENSMUSG00000037315	43.4377	41.8302	20.989	24.4473	-0.908643	5.03009	1.00354e-12	6.28484e-12	chrX:20002928-20097063	Phf16	,NM_199317
ENSMUSG00000024258	191.952	178.107	101.095	96.3729	-0.908101	7.14855	2.14767e-18	2.29085e-17	chr18:31948813-31956296	Polr2d	NM_027002,NM_027101
ENSMUSG00000026966	111.908	106.93	60.7521	55.9771	-0.907944	6.39041	4.8393e-18	5.01171e-17	chr2:25126563-25127916	Ssna1	NM_023464
ENSMUSG00000027108	186.14	185.225	95.1888	102.721	-0.907931	7.15291	1.18056e-18	1.28557e-17	chr2:72931257-73052419	Ola1	,NM_025942,NM_030091
ENSMUSG00000039748	111.092	117.935	59.2228	62.6922	-0.907927	6.45485	2.45195e-18	2.59455e-17	chr1:177810934-177838878	Exo1	NM_012012
ENSMUSG00000037070	148.004	141.916	78.7351	75.9652	-0.90727	6.79639	1.76163e-18	1.89291e-17	chr8:81029170-81032797	Rbmxrt	NM_009033
ENSMUSG00000021392	32.8332	37.8881	16.9283	20.6701	-0.907183	4.75844	7.03642e-11	3.59634e-10	chr13:49748719-49774384	Nol8	NM_001081350
ENSMUSG00000038690	256.853	250.598	143.917	126.853	-0.907037	7.604	3.82579e-18	4.00473e-17	chr5:145944576-145952461	Atp5j2	NM_020582,
ENSMUSG00000057895	36.9118	33.8912	18.8268	18.9913	-0.906675	4.76326	4.97301e-12	2.88878e-11	chr9:122832196-122840146	Zfp105	NM_009544
ENSMUSG00000074598	3.77275	2.29957	1.1602	2.09848	-0.906582	1.2257	0.00574767	0.0100275	chr3:53657538-53657693
ENSMUSG00000068749	104.974	85.4125	52.7889	49.157	-0.90645	6.19173	7.08002e-15	5.43746e-14	chr3:108059844-108082870	Psma5	NM_011967
ENSMUSG00000050079	66.9919	60.9385	33.4875	34.8873	-0.906047	5.61705	8.04006e-16	6.77371e-15	chr8:97125873-97182753	Rspry1	NM_026274,
ENSMUSG00000036009	10.4515	11.1693	5.37909	6.13807	-0.905915	3.04961	1.15474e-06	3.51922e-06	chr10:105200310-105278427	BC067068	NM_207522
ENSMUSG00000032264	69.2351	65.6472	33.1711	38.8744	-0.905668	5.69297	2.43838e-15	1.95993e-14	chr9:48863718-48886877	Zw10	NM_012039
ENSMUSG00000006740	114.967	133.977	62.3342	70.1943	-0.905298	6.5751	2.96799e-16	2.5856e-15	chr18:6202233-6241498	Kif5b	NM_008448
ENSMUSG00000026355	531.958	525.944	258.987	305.959	-0.904984	8.66429	1.77757e-17	1.73965e-16	chr1:130228168-130256207	Mcm6	NM_008567
ENSMUSG00000036208	40.8375	35.8076	20.2507	20.775	-0.904772	4.87888	4.80828e-12	2.79866e-11	chr16:44724434-44737397	BC027231	NM_145972
ENSMUSG00000067878	2.34523	2.19006	0.843779	1.57386	-0.904562	0.797994	0.00681444	0.0117551	chrX:54051035-54075503	Mtap7d3	NM_177293,
ENSMUSG00000028549	30.9978	27.7591	16.1373	15.3189	-0.904059	4.49546	1.0752e-10	5.38413e-10	chr4:99434081-99495809	Itgb3bp	NM_026348,
ENSMUSG00000069208	5.30225	4.92765	2.53134	2.93788	-0.903371	1.9728	0.000150379	0.000342542	chr13:74617502-74631418	Zfp825	NM_146231
ENSMUSG00000028218	57.509	56.2847	27.8974	32.9462	-0.903337	5.44811	8.36213e-14	5.81866e-13	chr4:12080556-12099144	6720467C03Rik	,NM_026558
ENSMUSG00000058567	9.075	8.32225	4.48258	4.82652	-0.903281	2.73933	5.71576e-06	1.58203e-05	chr8:24068595-24069096
ENSMUSG00000032939	99.5701	109.996	48.8337	63.007	-0.902844	6.328	2.59365e-14	1.8932e-13	chr8:96738480-96838966	Nup93	,NM_172410
ENSMUSG00000031781	145.455	151.005	81.0555	77.4866	-0.902037	6.82957	2.24314e-18	2.38397e-17	chr8:97346447-97362200	Ciapin1	NM_134141
ENSMUSG00000082820	4.07865	3.88736	2.58407	1.67879	-0.901997	1.61199	0.000767245	0.00155473	chr2:97789348-97789836
ENSMUSG00000022677	62.1485	53.9303	31.2726	31.0051	-0.901828	5.47886	2.63256e-14	1.9188e-13	chr16:14299337-14317450	0610037P05Rik	NM_025345,
ENSMUSG00000024174	25.4916	22.6672	10.9691	14.8468	-0.901643	4.20923	2.08389e-08	7.93738e-08	chr17:55791323-55839517	Pot1b	NM_028370
ENSMUSG00000030346	80.3495	72.4364	41.7671	40.186	-0.901267	5.87502	2.2104e-16	1.95836e-15	chr6:126873068-126889605	Rad51ap1	,NM_009013
ENSMUSG00000031878	91.4128	88.6429	43.8765	52.567	-0.901047	6.11107	9.07833e-16	7.60017e-15	chr8:107034930-107058507	Nae1	NM_144931
ENSMUSG00000074513	79.8396	69.3703	38.392	41.7074	-0.900819	5.84136	1.48552e-15	1.22122e-14	chr3:84299985-84386547	Arfip1	NM_001081093,
ENSMUSG00000037149	290.298	283.504	142.493	164.993	-0.900334	7.78344	9.47029e-18	9.54354e-17	chr12:13226105-13255980	Ddx1	NM_134040
ENSMUSG00000027808	352.956	337.434	185.526	184.667	-0.900277	8.05063	2.97882e-19	3.41721e-18	chr3:58327507-58329675	Serp1	NM_030685
ENSMUSG00000025364	637.85	700.109	348.639	367.077	-0.90007	9.00394	1.33375e-18	1.44484e-17	chr10:127995699-128003008	Pa2g4	NM_011119
ENSMUSG00000036875	79.0239	75.5572	39.3939	43.4911	-0.900041	5.89154	1.36939e-16	1.23119e-15	chr10:62409792-62436067	Dna2	NM_177372
ENSMUSG00000001864	160.138	166.445	88.7023	86.2477	-0.899516	6.97005	1.49229e-18	1.61181e-17	chr2:31805823-31828961	Aif1l	NM_145144
ENSMUSG00000036873	57.458	49.4955	28.0029	29.4837	-0.899258	5.36169	2.21598e-13	1.47449e-12	chr3:145601003-145607238	2410004B18Rik	NM_025555
ENSMUSG00000044377	4.74143	4.38013	2.53134	2.3608	-0.899183	1.80895	0.000248388	0.000547588	chr4:143201561-143201980
ENSMUSG00000078521	48.6889	44.9511	23.8895	26.3884	-0.898888	5.16918	2.03269e-13	1.35748e-12	chr4:134066914-134079837		NM_001081099
ENSMUSG00000051444	18.4559	16.5897	9.28157	9.54811	-0.898441	3.75181	2.58089e-08	9.72638e-08	chr3:37211476-37220370	Bbs12	NM_001008502,
ENSMUSG00000037857	65.1565	56.6132	32.4328	33.0511	-0.898375	5.54908	2.34362e-14	1.72196e-13	chr11:77499641-77555294	Nufip2	,NM_001024205
ENSMUSG00000031669	41.7552	38.3261	19.987	23.0309	-0.898259	4.94378	4.98039e-12	2.89192e-11	chr8:98157428-98168410	Gins3	NM_030198
ENSMUSG00000048495	14.989	16.6445	7.11939	9.81042	-0.898079	3.60102	3.15706e-07	1.04344e-06	chr1:57445091-57463305	1110034B05Rik	NR_004860,NM_001037742
ENSMUSG00000032744	12.083	12.6476	7.64675	5.61345	-0.897935	3.24689	1.26458e-06	3.83395e-06	chr4:122910799-122927113	Heyl	NM_013905
ENSMUSG00000082925	11.1653	10.0743	5.74825	5.66591	-0.897828	3.02946	1.59921e-06	4.79173e-06	chr4:146650085-146653205
ENSMUSG00000031231	243.445	233.68	132.473	123.811	-0.897767	7.51845	1.48271e-18	1.60264e-17	chrX:103211089-103217296	Cox7b	NM_025379
ENSMUSG00000081277	6.067	4.87289	3.53333	2.3608	-0.897106	2.07439	0.000304027	0.000661453	chr13:112151411-112151883
ENSMUSG00000083186	24.7778	21.9554	12.7622	12.3811	-0.897088	4.16772	2.09773e-09	8.98712e-09	chr4:3647574-3648173
ENSMUSG00000050890	21.6169	18.9441	10.0726	11.7515	-0.896858	3.9635	1.78453e-08	6.85074e-08	chr4:133830926-133843747	Pdik1l	,NM_146156
ENSMUSG00000040124	24.268	20.9699	12.7622	11.5941	-0.896799	4.12127	5.53574e-09	2.26521e-08	chr1:165315040-165333772	Scyl1bp1	NM_178883
ENSMUSG00000033596	115.681	112.898	56.9024	65.8924	-0.89672	6.4568	6.25243e-17	5.78905e-16	chr8:113794844-113824122	Rfwd3	NM_146218
ENSMUSG00000051735	3.36489	4.92765	2.42587	1.99356	-0.896609	1.6644	0.00091625	0.00183602	chr7:29573988-29583972	Rinl	NM_177158
ENSMUSG00000084159	261.85	236.746	131.946	136.454	-0.895976	7.58311	4.7746e-18	4.95174e-17	chr4:97188119-97189023
ENSMUSG00000020459	43.6416	34.3293	19.3542	22.7161	-0.895752	4.90796	2.77552e-10	1.31837e-09	chr11:29426448-29445279	Mtif2	,NM_133767
ENSMUSG00000007721	120.167	123.355	66.5003	64.371	-0.895227	6.54824	3.26378e-18	3.43368e-17	chr8:73392127-73397389	Ccdc124	NM_026964
ENSMUSG00000030443	5.60815	5.14665	2.95323	2.83295	-0.895062	2.04821	0.000118959	0.000275618	chr7:6267262-6282887	Zfp583	NM_001033249,
ENSMUSG00000081052	4.79242	5.31091	2.58407	2.83295	-0.894822	1.9547	0.000160224	0.000363606	chr16:11190347-11191358
ENSMUSG00000031352	56.9992	52.5615	28.1611	30.8477	-0.894488	5.39727	6.69972e-14	4.70464e-13	chrX:165749462-165758226	Hccs	,NM_008222
ENSMUSG00000006392	104.872	109.503	55.584	59.6494	-0.894262	6.3644	1.1774e-17	1.17354e-16	chr4:118081942-118087716	Med8	NM_020000,NM_173719,
ENSMUSG00000010911	33.19	30.0586	16.6646	17.4174	-0.894225	4.60499	4.06344e-11	2.13825e-10	chr2:102913889-102932795	Apip	NM_019735
ENSMUSG00000031613	1.78441	1.64255	1.00199	0.839394	-0.893839	0.397614	0.0125067	0.0205331	chr8:58773382-58799002	Hpgd	NM_008278
ENSMUSG00000045273	82.4908	66.8517	39.3412	41.3402	-0.89349	5.84599	3.60005e-14	2.58938e-13	chr13:101529641-101545838	Cenph	NM_021886
ENSMUSG00000043329	3.6198	3.72311	2.32039	1.62633	-0.893414	1.49599	0.0010081	0.00200767	chr15:95606185-95606663
ENSMUSG00000035024	69.2351	60.7743	33.382	36.7759	-0.892973	5.64526	1.11152e-14	8.40814e-14	chr9:26837760-26902896	Ncapd3	NM_178113,
ENSMUSG00000048732	7.03568	7.44622	3.37512	4.40682	-0.892967	2.47585	3.36922e-05	8.39974e-05	chr11:100323964-100334092	Klhl11	NM_172565
ENSMUSG00000002997	86.2635	71.9984	39.1303	46.3765	-0.892409	5.92963	1.03795e-13	7.1577e-13	chr12:32643341-32746117	Prkar2b	NM_011158,
ENSMUSG00000033031	89.8323	86.7813	46.1442	49.0521	-0.892301	6.08639	5.10055e-17	4.76487e-16	chr16:48994298-49019818	C330027C09Rik	NM_172616,
ENSMUSG00000026646	81.0122	73.0934	40.3959	42.8091	-0.891603	5.89074	4.90831e-16	4.20811e-15	chr2:3373092-3392244	Suv39h2	NM_022724,
ENSMUSG00000025199	58.8855	55.3539	30.0596	31.5822	-0.891433	5.45846	2.38491e-14	1.74965e-13	chr19:44147826-44181967	Chuk	NM_007700,
ENSMUSG00000030838	5.86306	3.83261	2.42587	2.83295	-0.891375	1.90528	0.000780036	0.00157936	chr7:53450727-53493860	Ush1c	NM_153677,,NM_023649
ENSMUSG00000031107	28.0917	25.2952	13.2895	15.5813	-0.888968	4.36229	1.34176e-09	5.88132e-09	chrX:46048181-46063896	Rbmx2	NM_173376
ENSMUSG00000028716	1.58048	2.35432	0.580098	1.5214	-0.88889	0.589724	0.018963	0.0301721	chr4:114761328-114766498	Pdzk1ip1	NM_026018,
ENSMUSG00000021811	214.639	207.673	111.273	116.938	-0.888654	7.34542	2.57704e-18	2.72297e-17	chr14:21204087-21208094	Dnajc9	NM_134081
ENSMUSG00000046572	91.8717	88.5881	45.5641	51.99	-0.888002	6.11896	3.72313e-16	3.22229e-15	chr5:39059719-39075989	Zfp518b	NM_001081144
ENSMUSG00000031864	101.711	91.2162	48.8865	55.5574	-0.887803	6.21623	1.42794e-15	1.17587e-14	chr8:71317834-71353307	Ints10	NM_027590,
ENSMUSG00000020561	48.383	45.3343	23.7313	26.9655	-0.887681	5.1741	5.18228e-13	3.33715e-12	chr12:34114509-34122945	Twistnb	NM_172253
ENSMUSG00000011958	118.587	119.413	62.5979	66.0498	-0.887189	6.51812	8.38819e-18	8.50594e-17	chr9:69837322-69856078	Bnip2	NM_016787,NM_001008238,
ENSMUSG00000044220	3.10997	3.83261	2.16218	1.57386	-0.886855	1.41402	0.00133407	0.00260843	chr19:43686815-43690381	Nkx2-3	NM_008699
ENSMUSG00000027176	107.676	99.5932	57.2188	55.0328	-0.886773	6.3198	4.13274e-17	3.90071e-16	chr2:104430680-104505575	Cstf3	NM_145529,NM_001037326
ENSMUSG00000036501	19.8324	22.7767	11.1273	11.8564	-0.88649	4.03451	8.40168e-09	3.35975e-08	chr18:34602006-34666477	Fam13b	NM_146084
ENSMUSG00000025010	66.584	68.4943	37.2845	35.7792	-0.8858	5.70114	4.1258e-16	3.55184e-15	chr19:40905769-40923062	Ccnj	NM_172839,
ENSMUSG00000025597	14.7341	11.4978	6.90844	7.3447	-0.88565	3.34039	1.3095e-06	3.96108e-06	chrX:111587942-111674438	Klhl4	,NM_172781
ENSMUSG00000021178	347.297	326.867	174.662	190.91	-0.884312	8.022	7.98051e-18	8.1038e-17	chr12:101348403-101361574	Psmc1	NM_008947
ENSMUSG00000028684	147.545	135.236	75.0436	78.3784	-0.884281	6.7689	4.66287e-17	4.3756e-16	chr4:116662823-116666980	Urod	NM_009478
ENSMUSG00000022008	78.4631	66.7422	37.2845	41.6549	-0.883103	5.80854	2.54764e-14	1.86248e-13	chr14:76486039-76510622	1200011I18Rik	NM_026177
ENSMUSG00000020362	221.012	214.736	111.906	124.493	-0.882774	7.3926	1.60588e-17	1.58118e-16	chr11:49488215-49526212	Cnot6	,NM_212484
ENSMUSG00000050550	34.1587	30.2776	15.2408	19.7782	-0.882096	4.63623	1.30895e-09	5.74613e-09	chr4:18771349-18772928
ENSMUSG00000067276	157.334	162.174	93.1321	80.1621	-0.882082	6.94473	1.64298e-16	1.46992e-15	chrX:140236785-140261957	Capn6	NM_007603
ENSMUSG00000022106	276.941	247.313	139.435	145.687	-0.881476	7.66071	2.10081e-17	2.03417e-16	chr14:73551340-73583500	Rcbtb2	,NM_134083
ENSMUSG00000076432	297.64	252.076	147.978	151.458	-0.880622	7.72996	2.03291e-16	1.80769e-15	chr12:21396190-21423394	Ywhaq	,NM_011739
ENSMUSG00000071285	18.9148	16.754	9.49252	9.91534	-0.880602	3.7837	4.53124e-08	1.6613e-07	chr13:67616720-67627084	Zfp87	NM_133228
ENSMUSG00000056592	7.80042	8.10324	4.2189	4.40682	-0.880576	2.61572	1.33244e-05	3.5064e-05	chr7:50817626-50830831	BC043301	,NM_001008549
ENSMUSG00000024667	35.5862	33.07	19.4597	17.8896	-0.88012	4.72803	3.06301e-11	1.6414e-10	chr19:10624956-10630730	Tmem216	,NM_026798
ENSMUSG00000070713	52.6146	53.9303	27.6338	30.2182	-0.880072	5.36077	8.78388e-14	6.09194e-13	chr15:68707121-68708288
ENSMUSG00000081553	7.80042	7.39147	3.6388	4.61667	-0.879768	2.55139	3.25462e-05	8.13069e-05	chr4:100239713-100240653
ENSMUSG00000039182	33.343	28.6351	15.0826	18.6765	-0.879726	4.58138	1.38399e-09	6.05007e-09	chr13:14722544-14730251	AW209491	NM_134067,NM_001104646
ENSMUSG00000081887	2.19228	3.77786	1.21293	1.99356	-0.879431	1.19326	0.00613299	0.0106501	chr11:30472791-30474454
ENSMUSG00000078640	2.54916	2.79233	1.63482	1.25909	-0.879371	1.04018	0.00374153	0.00676285	chr11:102437712-102440775
ENSMUSG00000032567	11.3692	10.0743	5.16815	6.5053	-0.879241	3.04994	4.87751e-06	1.3645e-05	chr9:105297852-105307791	Aste1	NM_025651
ENSMUSG00000053390	16.6715	15.1114	8.96515	8.34148	-0.879084	3.61755	7.79206e-08	2.78272e-07	chr17:33130183-33146518	C920016K16Rik	NM_001045559,
ENSMUSG00000022831	1.32556	2.29957	1.21293	0.73447	-0.879074	0.471903	0.0163032	0.0262405	chr16:36935091-36963298	Hcls1	NM_008225
ENSMUSG00000016382	123.277	125.491	61.0685	74.1814	-0.878287	6.58491	1.97916e-15	1.60891e-14	chrX:73031002-73120452	Pls3	,NM_145629
ENSMUSG00000031533	58.5287	52.5068	30.2178	30.3231	-0.877674	5.42285	1.62281e-13	1.09579e-12	chr8:23521913-23539945	Mrps31	NM_020560
ENSMUSG00000032097	402.869	359.444	199.026	216.669	-0.877604	8.20216	6.97133e-17	6.42613e-16	chr9:44412979-44446427	Ddx6	NM_001110826,NM_181324,NM_007841
ENSMUSG00000035000	3.26292	2.51857	1.52935	1.62633	-0.877242	1.1619	0.00302101	0.00555266	chr2:62169797-62250139	Dpp4	NM_010074
ENSMUSG00000006715	134.188	123.848	69.6118	71.0862	-0.876928	6.63931	4.04406e-17	3.82195e-16	chr13:24843714-24853806	Gmnn	NM_020567,
ENSMUSG00000027109	159.271	127.352	72.9869	83.6771	-0.876887	6.7923	1.47113e-13	9.9706e-13	chr2:72774492-72819035	Sp3	NM_001018042,NM_001098425,
ENSMUSG00000038816	66.737	54.0398	29.7432	36.2513	-0.876818	5.5455	1.60184e-11	8.85044e-11	chr4:56823809-56878060	Ctnnal1	NM_018761,
ENSMUSG00000058900	6.27093	5.69417	3.11144	3.41004	-0.87654	2.20877	9.84691e-05	0.00023071	chr13:67274118-67284435	Rsl1	NM_001013769
ENSMUSG00000083678	110.735	94.775	56.9024	55.3475	-0.87646	6.31197	1.53073e-15	1.25627e-14	chr4:135271783-135272513
ENSMUSG00000075391	81.1652	74.955	43.4019	41.7598	-0.876394	5.91462	5.81919e-16	4.9628e-15	chr2:35195880-35197135
ENSMUSG00000063273	172.986	212.546	94.7142	114.472	-0.876377	7.21583	1.0587e-13	7.29052e-13	chr3:51220048-51277946	Narg1	NM_053089
ENSMUSG00000029617	120.116	120.508	64.3382	66.7318	-0.876229	6.53785	1.64059e-17	1.61426e-16	chr5:144748940-144775733	AU022870	NM_177682
ENSMUSG00000068882	313.546	343.183	167.701	189.441	-0.876227	7.98556	7.05978e-17	6.49945e-16	chr2:69699637-69709843	Ssb	NM_009278,NM_001110145,
ENSMUSG00000040751	2.19228	1.86155	1.26567	0.944318	-0.876073	0.648125	0.0101784	0.0170247	chr5:135076138-135090893	Lat2	NM_020044,NM_022964
ENSMUSG00000048351	59.2934	49.4407	28.6885	30.7953	-0.87461	5.39454	2.60848e-12	1.55676e-11	chr4:108000770-108011332	2010305A19Rik	NM_027250
ENSMUSG00000015932	485.309	420.766	237.26	258.114	-0.874595	8.45274	2.96348e-16	2.58349e-15	chr2:143741347-143769059	Dstn	NM_019771
ENSMUSG00000083554	1.58048	1.31404	0.527362	1.04924	-0.874518	0.162503	0.0265971	0.0411172	chrX:151405750-151409264
ENSMUSG00000035181	55.1638	60.0625	29.9014	32.8413	-0.874449	5.47504	5.55052e-14	3.93362e-13	chr12:52976860-53072308	Heatr5a	NM_177171
ENSMUSG00000028005	9.12599	7.00821	3.32238	5.50852	-0.874314	2.64307	0.000234057	0.000518108	chr3:81835928-81878607	Gucy1b3	NM_017469
ENSMUSG00000074925	5.35323	5.85842	2.90049	3.20019	-0.874039	2.1125	0.000124703	0.000287785	chr19:23761938-23794890
ENSMUSG00000021118	3.36489	2.79233	1.79303	1.57386	-0.873317	1.25287	0.00226274	0.00424319	chr12:79989681-80007937	Plek2	NM_013738
ENSMUSG00000068823	443.044	389.558	216.588	239.07	-0.872771	8.33124	2.65446e-16	2.32776e-15	chr3:102824530-102862108	Csde1	,NM_144901
ENSMUSG00000063253	37.3197	33.727	18.6686	20.1979	-0.872467	4.78039	4.28649e-11	2.24914e-10	chr8:85958392-85982290	Scoc	NM_001039137,NM_019708
ENSMUSG00000020955	23.7582	26.6093	13.6059	13.85	-0.872112	4.28133	1.65884e-09	7.20626e-09	chr12:52792205-52839668	Ap4s1	NM_021710
ENSMUSG00000029761	237.887	235.979	125.67	133.254	-0.872016	7.51721	7.66326e-18	7.79249e-17	chr6:34548500-34725473	Cald1	,NM_145575
ENSMUSG00000023988	92.5854	119.742	57.0606	58.4953	-0.870986	6.35652	1.38214e-13	9.39364e-13	chr17:47738186-47748167	Bysl	NM_016859
ENSMUSG00000027809	51.8499	45.0606	25.4716	27.6475	-0.870703	5.22937	2.66295e-12	1.58603e-11	chr3:79407725-79432656	Etfdh	NM_025794,
ENSMUSG00000032469	52.1048	50.5357	29.5323	26.6508	-0.87022	5.31117	3.32144e-13	2.17631e-12	chr9:99476225-99484873	Dbr1	NM_031403
ENSMUSG00000014633	39.9198	33.8912	20.7253	19.7782	-0.869858	4.83724	8.53143e-11	4.31959e-10	chr8:119413418-119445336	2310061C15Rik	NM_026844
ENSMUSG00000028676	287.341	256.785	142.757	155.55	-0.869837	7.71846	1.15442e-16	1.04564e-15	chr4:135411662-135424297	Fusip1	NM_010178,,NM_001080387
ENSMUSG00000044887	1.37655	1.42354	0.580098	0.944318	-0.869823	0.1117	0.027499	0.0423589	chr17:45300176-45301117
ENSMUSG00000020687	144.69	130.254	70.8775	79.8474	-0.869639	6.73366	9.78215e-16	8.16597e-15	chr11:104363847-104411934	Cdc27	,NM_145436
ENSMUSG00000027962	14.0714	14.8924	6.32834	9.49564	-0.869383	3.48454	3.01501e-06	8.66897e-06	chr3:115813059-115832375	Vcam1	NM_011693,
ENSMUSG00000021147	42.265	39.9139	21.9383	23.0833	-0.869336	4.99096	3.7966e-12	2.23117e-11	chr13:8802214-8870976	Wdr37	NM_172445,NM_001039388,
ENSMUSG00000062937	234.115	254.705	132.421	134.775	-0.869171	7.56213	1.68427e-17	1.65501e-16	chr4:88783274-88826981	Mtap	NM_024433
ENSMUSG00000045237	27.4289	27.3211	14.6607	15.3189	-0.86861	4.40455	4.62224e-10	2.1412e-09	chrX:67639087-67642591	1110012L19Rik	NM_026787
ENSMUSG00000070544	297.538	336.065	157.787	188.391	-0.868578	7.93621	3.19463e-15	2.53624e-14	chr2:160471633-160548497	Top1	NM_009408,
ENSMUSG00000071568	20.3933	22.7219	12.0239	11.5417	-0.868451	4.05837	1.04516e-08	4.13327e-08	chr6:18774531-18775312
ENSMUSG00000020273	30.7428	24.6382	15.3462	15.1091	-0.868102	4.42415	5.99138e-09	2.44205e-08	chr11:23762648-23795264	Papolg	NM_172555,
ENSMUSG00000024081	88.0989	95.5416	45.5641	54.8754	-0.868038	6.14988	2.12439e-14	1.57276e-13	chr17:79319093-79336390	Cebpz	NM_001024806
ENSMUSG00000022100	203.474	205.976	105.367	118.879	-0.868023	7.30757	8.43281e-17	7.72452e-16	chr14:71054053-71166435	Xpo7	NM_023045
ENSMUSG00000080875	128.478	142.135	76.1511	71.8731	-0.86785	6.70929	1.62144e-16	1.45243e-15	chr5:9260945-9261388
ENSMUSG00000081228	26.7152	23.8717	15.2935	12.486	-0.867701	4.29235	8.78831e-09	3.50093e-08	chr5:138056855-138057190
ENSMUSG00000031731	76.3728	86.2885	40.4487	48.475	-0.867658	5.97451	5.38107e-14	3.81538e-13	chr8:112302562-112385251	Ap1g1	NM_009677,
ENSMUSG00000052681	218.463	213.203	110.746	125.909	-0.867477	7.38436	1.18282e-16	1.0707e-15	chr10:117251602-117283012	Rap1b	NM_024457
ENSMUSG00000025616	34.5156	43.1443	20.5144	21.8767	-0.867361	4.90656	1.59697e-10	7.79625e-10	chr16:87455224-87483756	Usp16	NM_024258,
ENSMUSG00000036932	83.3065	73.5862	38.6029	47.5831	-0.866943	5.92543	2.8898e-13	1.9046e-12	chrX:45828122-45866603	Aifm1	NM_012019,
ENSMUSG00000017286	189.046	168.799	94.3978	102.196	-0.866828	7.11495	3.9573e-16	3.41282e-15	chr11:76035025-76057193	Glod4	NM_026029,
ENSMUSG00000024966	578.455	622.362	307.505	350.132	-0.866514	8.85984	1.24879e-16	1.12762e-15	chr19:7095192-7114431	Stip1	NM_016737
ENSMUSG00000026097	77.0356	70.7391	39.1303	42.0746	-0.865708	5.83915	2.64817e-15	2.11891e-14	chr1:53353966-53367082	Ormdl1	NM_145517
ENSMUSG00000010376	289.89	269.049	161.32	145.897	-0.86551	7.75849	6.89259e-17	6.36159e-16	chr14:56281102-56282926	Nedd8	NM_008683
ENSMUSG00000042462	319.766	305.788	178.301	165.413	-0.86519	7.92074	1.88312e-17	1.83435e-16	chr7:134400478-134404147	2410015N17Rik	NM_023203
ENSMUSG00000032423	247.319	227.986	128.887	132.467	-0.864853	7.52487	3.30751e-17	3.14624e-16	chr9:88344576-88377235	Syncrip	NM_019796,NM_019666
ENSMUSG00000029868	1.47851	1.20454	0.843779	0.629545	-0.864778	0.0570655	0.0309749	0.0472887	chr6:41570620-41586404	Trpv6	NM_022413,
ENSMUSG00000024231	105.433	97.4031	50.6795	60.8561	-0.864427	6.29637	1.20611e-14	9.10949e-14	chr18:3383029-3436372	Cul2	,NM_029402
ENSMUSG00000031696	235.083	211.067	112.592	132.887	-0.864355	7.4339	3.87649e-15	3.04936e-14	chr8:87784293-87823415	Vps35	NM_022997
ENSMUSG00000037722	39.6649	34.165	20.198	20.4602	-0.86425	4.83939	7.44198e-11	3.78902e-10	chr14:45997136-46008475	Gnpnat1	NM_019425
ENSMUSG00000083443	35.0254	32.4677	17.4557	19.6733	-0.863687	4.70913	1.23786e-10	6.14353e-10	chr6:112513636-112515201
ENSMUSG00000043190	22.9934	23.5432	11.7602	13.7975	-0.863365	4.17145	7.49982e-09	3.01231e-08	chr13:76138983-76156010	Rfesd	NM_178916,NM_001131068,NM_001131069
ENSMUSG00000082348	1.42753	1.75205	0.632834	1.1017	-0.863089	0.294151	0.0222377	0.0349329	chr4:110185376-110186337
ENSMUSG00000026678	23.9111	21.8459	13.9224	11.2794	-0.862844	4.14901	2.47127e-08	9.33249e-08	chr1:171585632-171625944	Rgs5	NM_009063
ENSMUSG00000028252	43.0808	37.4501	21.4636	22.9259	-0.862595	4.96516	3.25899e-11	1.73813e-10	chr4:21654848-21687069	Ccnc	,NM_016746,NM_001122982
ENSMUSG00000039000	136.686	126.586	67.1332	77.8538	-0.862263	6.67337	2.31103e-15	1.86416e-14	chr5:29895782-30002617	Ube3c	NM_133907
ENSMUSG00000028251	18.9657	15.9327	9.38704	9.86288	-0.862235	3.75945	1.79693e-07	6.12921e-07	chr4:21684530-21694344	2610029I01Rik
ENSMUSG00000039640	159.934	174.658	93.8177	89.9725	-0.86211	7.01767	9.53224e-17	8.70973e-16	chr11:120345973-120350006	Mrpl12	NM_027204
ENSMUSG00000000787	706.066	687.461	366.622	401.283	-0.860247	9.07776	3.05006e-17	2.91654e-16	chrX:12858148-12869739	Ddx3x	NM_010028
ENSMUSG00000021047	20.3933	16.4255	8.80695	11.5417	-0.860116	3.83784	8.77745e-07	2.72454e-06	chr12:47798960-47919738	Nova1
ENSMUSG00000025591	42.6729	39.4212	19.6706	25.6015	-0.86001	4.99293	3.10901e-10	1.4696e-09	chr8:69000245-69010406	1810029B16Rik	NM_025465
ENSMUSG00000005299	67.0938	80.3754	36.0716	44.9076	-0.859638	5.83522	2.2549e-12	1.3574e-11	chr5:34084974-34125366	Letm1	NM_019694
ENSMUSG00000029147	345.717	414.47	203.087	214.465	-0.859616	8.20167	1.7035e-15	1.39102e-14	chr5:31505043-31522918	Ppm1g	NM_008014
ENSMUSG00000024491	66.737	71.1223	35.8079	40.0811	-0.859274	5.73943	8.9012e-15	6.80033e-14	chr18:42435188-42501173	Rbm27
ENSMUSG00000022673	362.337	384.028	191.432	219.502	-0.859203	8.17648	2.43152e-16	2.14255e-15	chr16:15624198-15637415	Mcm4	NM_008565
ENSMUSG00000020074	127.917	154.947	68.3461	87.0347	-0.858871	6.77532	2.0049e-12	1.21645e-11	chr10:62207210-62255004	Ccar1	NM_026201,
ENSMUSG00000079435	32.3743	30.7157	17.4557	17.365	-0.858584	4.61336	1.14882e-10	5.71938e-10	chrX:131120193-131122595	Rpl36a	NM_019865
ENSMUSG00000057649	66.635	63.3476	36.0716	35.6742	-0.858554	5.65624	5.6123e-15	4.34455e-14	chr13:74075286-74098342	Brd9	NM_001024508
ENSMUSG00000001700	30.9978	34.165	17.7721	18.0994	-0.858435	4.65805	1.09243e-10	5.46289e-10	chr18:56560139-56663446	Gramd3	,NM_026240
ENSMUSG00000026755	100.131	99.4289	56.9551	53.1441	-0.858251	6.27441	3.38978e-16	2.94426e-15	chr2:38863596-38871397	Arpc5l	NM_028809,
ENSMUSG00000084113	111.602	101.509	59.6974	58.0756	-0.858014	6.37025	4.72658e-16	4.05469e-15	chr2:156994556-156994915
ENSMUSG00000050192	49.0968	35.5338	22.2019	24.7621	-0.857453	5.04066	4.98703e-09	2.0493e-08	chr3:28680233-28697768	Eif5a2	NM_177586
ENSMUSG00000016984	47.2614	47.4696	26.3154	25.9688	-0.857214	5.19959	5.03159e-13	3.24584e-12	chr11:17839901-17853865	Etaa1	NM_026576
ENSMUSG00000032386	45.1711	42.5968	21.991	26.4934	-0.857155	5.09015	1.44866e-11	8.04821e-11	chr9:65678943-65756593	Trip4	NM_019797,
ENSMUSG00000019920	154.53	131.732	72.565	85.8805	-0.857071	6.79685	8.41925e-14	5.85018e-13	chr10:57786295-57887437	Lims1	NM_026148,
ENSMUSG00000082872	12.8478	11.9906	6.53929	7.18731	-0.856572	3.26932	1.02089e-06	3.13353e-06	chr7:13188545-13189992
ENSMUSG00000020166	166.817	157.739	88.4386	90.9693	-0.856562	6.97717	8.56416e-17	7.83991e-16	chr10:115922222-116018557	Cnot2	NM_001037847,NM_001037846,NR_024327,NM_028082,NM_001037848
ENSMUSG00000020349	673.029	628.111	360.557	358.998	-0.856367	8.98064	2.26632e-17	2.18863e-16	chr11:51912326-51936251	Ppp2ca	NM_019411
ENSMUSG00000021681	91.4128	93.0777	46.6188	55.2426	-0.856073	6.16149	1.22394e-14	9.23935e-14	chr13:96120693-96145289	Aggf1	NM_025630
ENSMUSG00000021952	39.8688	38.9831	18.8268	24.7621	-0.855055	4.93585	4.4714e-10	2.07198e-09	chr14:58199836-58283793	Xpo4	NM_020506
ENSMUSG00000016018	162.228	164.748	82.3739	98.3665	-0.85449	6.98779	3.56638e-15	2.81758e-14	chr13:113657988-113717588	Skiv2l2	NM_028151
ENSMUSG00000035595	9.075	8.21274	4.74626	4.82652	-0.854385	2.74773	1.65227e-05	4.29383e-05	chr10:79635691-79637859	1600002K03Rik	NM_027207
ENSMUSG00000022698	339.599	321.994	177.352	188.916	-0.85427	8.00542	4.1552e-17	3.91937e-16	chr16:44139980-44161645	Nat13	,NM_028108
ENSMUSG00000045427	133.525	128.064	65.7093	79.0604	-0.854209	6.66659	8.35236e-15	6.39442e-14	chrX:131135718-131141599	Hnrnph2	,NM_019868
ENSMUSG00000022682	150.196	155.768	79.368	89.7627	-0.854009	6.89194	6.42284e-16	5.4553e-15	chr16:13780792-13814933	Rrn3	NM_001039521
ENSMUSG00000041718	49.9125	47.8529	25.7353	28.382	-0.853977	5.24677	1.31101e-12	8.10263e-12	chrX:140770412-140808993
ENSMUSG00000081604	3.26292	2.51857	1.84577	1.36402	-0.853494	1.1704	0.004284	0.00767114	chr11:93898532-93898942
ENSMUSG00000039954	2.90604	2.90184	0.896515	2.30833	-0.853494	1.17181	0.00938485	0.0157988	chr18:43367351-43477135	Stk32a	NM_178749,
ENSMUSG00000023150	573.306	457.997	265.316	307.638	-0.853423	8.64775	3.41916e-13	2.23532e-12	chr1:153191628-153211575	Ivns1abp	NM_001039512,NM_054102,NM_001039511
ENSMUSG00000037119	161.719	136.277	77.8386	87.6117	-0.853001	6.8564	3.70242e-14	2.66006e-13	chr15:58247037-58289292	D15Ertd621e	NM_145959
ENSMUSG00000002477	255.579	223.058	134.952	130.736	-0.852717	7.53985	6.97862e-16	5.90331e-15	chr18:10617865-10627968	Snrpd1	NM_009226
ENSMUSG00000054893	6.42388	5.91317	3.6388	3.20019	-0.852272	2.26141	0.000132712	0.000304966	chr7:6238182-6259485	Zfp667	,NM_001024928
ENSMUSG00000027242	65.8702	52.452	31.0616	34.7299	-0.852229	5.52488	1.82001e-11	9.98779e-11	chr2:121332459-121370596	Wdr76	,NM_030234
ENSMUSG00000045996	6.98469	7.17246	3.90248	3.93466	-0.851354	2.45841	5.41574e-05	0.000131211	chr15:36103855-36106698	Polr2k	NM_001039368,NM_023127
ENSMUSG00000048949	82.8986	81.5799	43.4019	47.793	-0.851013	5.99805	2.06611e-15	1.67772e-14	chrX:100358173-100360858
ENSMUSG00000034449	10.5025	12.5381	6.22287	6.5053	-0.850857	3.15919	3.41344e-06	9.734e-06	chr11:84634230-84642488	BC022224	NM_177564
ENSMUSG00000018819	26.0524	29.1826	17.0865	13.4828	-0.850749	4.42226	1.17729e-08	4.6292e-08	chr7:149646714-149680772	Lsp1	NM_001136071,,NM_019391
ENSMUSG00000031429	55.0618	52.0688	28.4248	31.0576	-0.849963	5.38035	7.79334e-13	4.9573e-12	chrX:137482968-137491267	Psmd10	NM_016883,
ENSMUSG00000020910	20.3933	18.1228	10.6527	10.7547	-0.849962	3.90535	8.09515e-08	2.88813e-07	chr11:66851407-66866096	2310004I24Rik	,NM_025510
ENSMUSG00000023064	2.09031	2.19006	1.42388	0.944318	-0.849941	0.731779	0.0108374	0.0180258	chr14:35183461-35187846	Sncg	NM_011430
ENSMUSG00000001833	242.833	249.613	121.926	151.091	-0.849832	7.58012	1.67948e-14	1.25483e-13	chr9:25060169-25116150	2013-09-07	NM_009859,
ENSMUSG00000005609	106.861	93.1325	51.576	59.6494	-0.849641	6.28194	4.99733e-14	3.5502e-13	chr7:118172535-118199850	Ctr9	NM_009431,
ENSMUSG00000046334	24.217	22.5577	13.8169	12.1712	-0.849612	4.18516	1.23821e-08	4.85699e-08	chr1:9792275-9792634
ENSMUSG00000036810	73.8236	65.4829	38.2865	39.1892	-0.84937	5.76027	2.43264e-14	1.78378e-13	chr8:90642668-90659005	Tmem188	NM_029074,
ENSMUSG00000008976	93.0443	90.6139	49.6248	52.3572	-0.849206	6.15798	1.05879e-15	8.81842e-15	chr16:84835170-84864021	Gabpa	,NM_008065
ENSMUSG00000029632	377.938	362.072	213.582	197.572	-0.849095	8.16886	6.91583e-17	6.379e-16	chr6:11850374-11857441	Ndufa4	NM_010886
ENSMUSG00000021871	110.939	90.3402	56.7441	55.4	-0.849068	6.29223	1.01782e-13	7.02886e-13	chr14:51564212-51571688	Pnp1	NM_013632,
ENSMUSG00000031432	117.516	113.829	62.5451	65.9449	-0.849042	6.49114	2.4278e-16	2.14057e-15	chrX:136991164-137010678	Prps1l1,Prps1	NM_021463
ENSMUSG00000003444	25.3386	25.4595	15.1353	13.0631	-0.849018	4.3034	4.55148e-09	1.87985e-08	chr7:29171759-29177709	Med29	NM_026042
ENSMUSG00000000171	354.996	307.759	196.97	171.971	-0.848978	8.01085	9.18033e-15	7.00991e-14	chr9:50404451-50411922	Sdhd	NM_025848
ENSMUSG00000066232	214.18	209.753	106.791	128.637	-0.848705	7.36489	5.82982e-15	4.50815e-14	chr7:117161939-117198628	Ipo7	NM_181517
ENSMUSG00000030965	67.2978	53.5471	30.8507	36.5136	-0.848497	5.5566	6.2538e-11	3.21889e-10	chr7:140050927-140076793	Fam175b	NM_198017,
ENSMUSG00000070923	227.436	171.482	104.892	117.777	-0.848125	7.27999	4.94015e-12	2.87198e-11	chr4:88364196-88368369	Klhl9	NM_172871
ENSMUSG00000040078	222.338	225.248	124.51	124.178	-0.847464	7.44343	3.78146e-17	3.58073e-16	chr6:85793974-85794456
ENSMUSG00000020873	97.2759	83.6605	49.6248	51.203	-0.84731	6.13854	2.82204e-14	2.05076e-13	chr11:95246218-95253081	Slc35b1	NM_016752
ENSMUSG00000031885	211.478	211.122	111.168	123.706	-0.847216	7.36073	2.58654e-16	2.27229e-15	chr8:107694574-107741886	Cbfb	NM_022309,
ENSMUSG00000042842	6.37289	5.52991	3.00596	3.61989	-0.84714	2.21243	0.000206065	0.000460053	chr13:33057182-33070936	Serpinb6b	NM_011454,
ENSMUSG00000024810	1.27458	1.09503	0.632834	0.682008	-0.847106	-0.117244	0.0454712	0.0670285	chr19:29999604-30035194	Il33	NM_133775,
ENSMUSG00000037343	86.9773	84.9745	46.5661	49.0521	-0.84706	6.06368	1.30585e-15	1.08083e-14	chr15:54846684-54903707	Taf2	NM_001081288
ENSMUSG00000031197	147.596	154.016	79.5262	88.0314	-0.846703	6.87382	6.62134e-16	5.60758e-15	chrX:72759667-72780274	Vbp1	NM_011692,
ENSMUSG00000020973	69.694	71.7246	39.3939	39.2941	-0.844914	5.7818	2.77658e-15	2.21641e-14	chr12:70290827-70299416	1110034A24Rik	NM_027269
ENSMUSG00000040749	40.1747	46.9221	24.8915	23.503	-0.843722	5.08131	1.86152e-11	1.01964e-10	chrX:160508635-160514082	Siah1b	,NM_009173
ENSMUSG00000021040	50.0145	46.8674	27.4756	26.5983	-0.84287	5.238	1.85007e-12	1.12625e-11	chr12:88784866-88790828	1810035L17Rik	NM_026958
ENSMUSG00000060639	27.7348	26.2808	14.6607	15.4763	-0.842844	4.39492	1.87164e-09	8.0642e-09	chr13:22132505-22133231	Hist1h4i,Hist2h4	,NM_175656
ENSMUSG00000022621	58.1718	55.5181	30.4288	32.9987	-0.84284	5.46853	5.59933e-13	3.59777e-12	chr15:89412968-89422296	Rabl2a	,NM_026817
ENSMUSG00000038388	105.229	114.321	57.9571	64.2661	-0.842642	6.41663	2.37483e-15	1.91244e-14	chr6:50060248-50148366	Mpp6	,NM_019939
ENSMUSG00000008475	173.139	173.782	94.6615	98.7862	-0.842443	7.07772	1.50804e-16	1.35334e-15	chr1:154613805-154622708	Arpc5	NM_026369,
ENSMUSG00000032551	24.8288	20.7509	11.7074	13.7975	-0.841567	4.15201	8.58443e-08	3.05298e-07	chr9:122856653-122860113	1110059G10Rik	,NM_025419
ENSMUSG00000020485	53.3794	45.1153	29.0049	26.1261	-0.841533	5.26359	3.12012e-11	1.67017e-10	chr11:87551053-87557116	Supt4h1,Supt4h2	NM_009296,NM_011509,
ENSMUSG00000049691	2.80407	3.44935	1.47661	1.99356	-0.841346	1.27906	0.00355195	0.00644251	chr5:42152881-42155739	Nkx3-2	NM_007524
ENSMUSG00000040752	75.1492	134.47	39.4467	76.2799	-0.841157	6.34554	7.7599e-05	0.000184148	chr14:55560766-55585764	Myh6	NM_010856,
ENSMUSG00000044201	62.9642	58.5295	34.6477	33.261	-0.841042	5.56534	1.84463e-13	1.24041e-12	chr18:34892651-34911181	Cdc25c	NM_009860
ENSMUSG00000081975	19.7305	18.7798	11.4965	10.0203	-0.84092	3.90747	9.64366e-08	3.41223e-07	chr4:52834360-52834989
ENSMUSG00000026356	303.248	255.581	145.025	167.879	-0.840766	7.76782	6.39945e-14	4.50897e-13	chr1:130260285-130313902	Dars	NM_177445,NM_145507,
ENSMUSG00000021024	405.979	403.465	228.453	223.594	-0.84064	8.30088	3.64918e-17	3.46221e-16	chr12:56499854-56519436	Psma6	NM_011968
ENSMUSG00000042271	13.2046	9.85529	6.17014	6.76761	-0.840428	3.17115	1.51826e-05	3.96677e-05	chrX:138661383-138674235	Nxt2	,NM_172782
ENSMUSG00000026511	115.324	105.068	64.7073	58.6002	-0.840322	6.42506	4.48459e-15	3.51257e-14	chr1:184054868-184062050	Srp9	NM_012058,
ENSMUSG00000032932	64.1368	47.7982	30.0069	32.8413	-0.839901	5.44997	6.92778e-10	3.1375e-09	chr16:75755440-75767036	Hspa13	NM_030201,
ENSMUSG00000021282	482.811	487.618	243.958	297.985	-0.839837	8.56257	1.4409e-14	1.08212e-13	chr12:112776381-112782829	Eif5	NM_178041,NM_173363,
ENSMUSG00000021373	23.8091	29.4016	11.1273	18.4667	-0.839783	4.37097	3.6719e-06	1.04384e-05	chr13:46597494-46745634	Cap2	NM_026056,
ENSMUSG00000032593	3.21194	4.27063	1.42388	2.72803	-0.839269	1.53791	0.00403312	0.00725664	chr9:107955490-107958032	Amigo3	NM_177275
ENSMUSG00000061559	147.392	142.026	81.5829	80.372	-0.838492	6.81814	3.67279e-16	3.18061e-15	chr9:54562542-54582326	Wdr61	,NM_023191,NM_001025376,NM_001025375
ENSMUSG00000072894	9.075	9.96479	5.22088	5.4036	-0.838368	2.88961	1.12846e-05	2.99937e-05	chr6:90855693-90856501
ENSMUSG00000061458	84.632	95.6511	50.2049	50.4161	-0.838096	6.13353	1.11017e-14	8.40232e-14	chr12:17355264-17436900	Nol10	NM_001008421
ENSMUSG00000055884	25.3896	27.2116	13.6587	15.7386	-0.837078	4.35699	5.99468e-09	2.44205e-08	chr12:66176593-66233045	Fancm	NM_178912
ENSMUSG00000025893	6.01601	4.65389	2.90049	3.09527	-0.836566	2.06044	0.000479591	0.00100824	chr9:4309833-4331721	Kbtbd3	NM_026962
ENSMUSG00000018379	1137.23	1110.96	633.573	626.188	-0.836234	9.77641	4.75915e-17	4.46021e-16	chr11:87861173-87867259	Sfrs1	NM_173374,NM_001078167
ENSMUSG00000053768	177.319	179.859	97.4038	102.616	-0.835998	7.12195	2.94581e-16	2.57089e-15	chr6:32742227-33010223	Chchd3	NM_025336,
ENSMUSG00000022336	495.76	440.75	253.556	272.121	-0.835988	8.51394	1.51095e-15	1.24073e-14	chr15:43081586-43114282	Eif3e	NM_008388
ENSMUSG00000019362	177.778	169.073	101.095	93.435	-0.835717	7.08048	8.33753e-16	7.00769e-15	chr8:86770136-86773618	D8Ertd738e	NM_001007571
ENSMUSG00000030291	63.0662	56.8322	33.2238	34.1004	-0.835113	5.54874	4.933e-13	3.18788e-12	chr6:146591101-146599122	Med21	NM_025315,
ENSMUSG00000033904	55.7246	49.8787	28.1611	31.1625	-0.834489	5.36585	6.67302e-12	3.82303e-11	chr7:125856066-125880538	6330503K22Rik	,NM_182995
ENSMUSG00000028284	114.457	113.774	60.2247	67.7811	-0.834153	6.4766	3.02508e-15	2.4095e-14	chr4:32051082-32110442	Map3k7	,NM_172688
ENSMUSG00000060989	25.7975	27.0473	12.4985	17.1027	-0.834026	4.36502	6.41995e-08	2.31709e-07	chr4:12159935-12161837
ENSMUSG00000013701	23.4013	23.9812	13.184	13.3778	-0.834025	4.20797	8.5526e-09	3.41355e-08	chr14:32993377-33015013	Timm23	NM_016897
ENSMUSG00000029213	70.9686	67.892	38.0228	39.9237	-0.834021	5.76023	1.45404e-14	1.09087e-13	chr5:72550266-72559398	Commd8	NM_178599,
ENSMUSG00000022215	1.37655	1.64255	0.843779	0.839394	-0.833457	0.230554	0.0271099	0.0418479	chr14:56194511-56195789	1110028A07Rik	NM_026808
ENSMUSG00000057886	40.2767	37.2311	20.0925	23.4506	-0.833436	4.91956	1.82172e-10	8.83434e-10	chr14:74354807-74355358
ENSMUSG00000039480	15.3969	14.6734	8.17411	8.70871	-0.833409	3.55311	3.60171e-07	1.18051e-06	chr10:34023415-34138345	Nt5dc1	NM_176968,
ENSMUSG00000021569	108.441	103.535	54.371	64.6858	-0.833048	6.37082	3.54571e-14	2.55249e-13	chr13:74049908-74075173	Trip13	NM_027182
ENSMUSG00000013936	131.282	117.278	53.9491	85.7756	-0.832983	6.60103	9.81317e-09	3.88796e-08	chr5:122550966-122563481	Myl2	NM_010861,
ENSMUSG00000025630	95.7464	86.9456	49.4666	53.3015	-0.832274	6.15723	1.97795e-14	1.46807e-13	chrX:50341255-50374829	Hprt1	NM_013556
ENSMUSG00000032006	6.83174	4.32538	3.74427	2.57064	-0.832014	2.12934	0.0018188	0.00346745	chr9:6168661-6378843	Pdgfd	NM_027924,
ENSMUSG00000031224	3.9257	2.29957	1.8985	1.62633	-0.831881	1.28933	0.00764558	0.0130637	chrX:102050291-102052606	Magee2	NM_053206
ENSMUSG00000029759	4.94537	5.47516	3.32238	2.51818	-0.831725	2.02196	0.000461394	0.000973069	chr6:5170852-5206233	Pon3	NM_173006
ENSMUSG00000049233	32.6292	33.0152	17.2975	19.5684	-0.831628	4.67936	5.11829e-10	2.35975e-09	chr13:108204221-108204817
ENSMUSG00000032586	63.525	60.8838	38.9193	31.0576	-0.831533	5.60271	8.98395e-12	5.08313e-11	chr9:107853315-107873860	Traip	NM_011634
ENSMUSG00000021376	12.8987	12.2644	6.64476	7.50208	-0.831309	3.29682	1.92105e-06	5.68483e-06	chr13:47120548-47138495	Tpmt	NM_016785,
ENSMUSG00000050926	1.58048	1.8068	0.896515	0.99678	-0.8312	0.39852	0.0202558	0.0321135	chrX:41718635-41721519	Wdr40c	,NM_175539
ENSMUSG00000027715	405.163	367.055	210.47	224.38	-0.830884	8.23731	9.3072e-16	7.78731e-15	chr3:36463796-36470866	Ccna2	NM_009828
ENSMUSG00000027959	29.4173	26.7188	15.0298	16.578	-0.830668	4.45541	3.98068e-09	1.65393e-08	chr3:116297930-116333844	Sass6	NM_028349
ENSMUSG00000018425	75.608	69.2608	38.2865	43.2813	-0.830596	5.82305	1.05002e-13	7.23414e-13	chr11:86583256-86621108	Dhx40	NM_026191,
ENSMUSG00000071528	36.9118	36.9026	19.3542	22.139	-0.830581	4.84914	1.7534e-10	8.52001e-10	chr19:47157960-47165121	Usmg5	NM_023211
ENSMUSG00000021785	18.9657	14.9472	8.0159	11.122	-0.830441	3.73011	6.4369e-06	1.76921e-05	chr14:17081828-17144440	Ngly1	,NM_021504
ENSMUSG00000039887	28.9075	24.4192	15.188	14.8992	-0.829785	4.38268	1.27284e-08	4.98342e-08	chr3:120994691-121064936	Alg14	NM_024178
ENSMUSG00000023919	43.2337	45.7723	23.3621	26.6508	-0.829723	5.11875	1.58455e-11	8.75822e-11	chr17:41060004-41071500	Cenpq	NM_031863,
ENSMUSG00000039178	37.0648	30.2776	18.5631	19.4634	-0.829372	4.71984	2.56914e-09	1.08916e-08	chr5:54200915-54294744	Tbc1d19	NM_144517
ENSMUSG00000034931	93.1972	107.587	54.1073	58.6527	-0.828475	6.29213	3.33478e-14	2.40539e-13	chr11:101594270-101628669	Dhx8	NM_144831,
ENSMUSG00000083482	35.8921	30.6609	18.6159	18.9913	-0.827275	4.70304	1.28113e-09	5.63249e-09	chrX:74165195-74165449
ENSMUSG00000066880	15.9067	15.44	8.22685	9.44318	-0.827047	3.61508	3.95249e-07	1.28767e-06	chr8:74446751-74458528	Zfp617	NM_133358,
ENSMUSG00000000253	27.4289	32.9605	15.7154	18.2044	-0.826933	4.55843	8.31138e-09	3.32546e-08	chr13:45602910-45641748	Gmpr	NM_025508
ENSMUSG00000073240	9.22795	8.377	4.90447	5.03636	-0.826143	2.78406	2.70654e-05	6.83759e-05	chr12:4234027-4236693
ENSMUSG00000006262	40.8375	39.3117	21.78	23.4506	-0.826044	4.9701	5.17958e-11	2.69161e-10	chr5:89149880-89191083	Mobkl1a	,NM_026735
ENSMUSG00000041483	64.1368	60.61	33.9094	36.5661	-0.825004	5.60898	1.48533e-13	1.00622e-12	chr1:138521478-138526630	Zfp281	,NM_177643
ENSMUSG00000031410	2.24326	3.01134	1.63482	1.31155	-0.824709	1.03221	0.00770531	0.0131581	chrX:132114094-132133316	Nxf7	,NM_130888
ENSMUSG00000081920	1.88638	1.75205	0.843779	1.20663	-0.824608	0.508559	0.0187381	0.0298467	chr8:19579942-19580532
ENSMUSG00000068039	845.301	779.334	436.339	482.284	-0.824459	9.31247	2.16883e-15	1.75625e-14	chr17:13109331-13117422	Tcp1	NM_013686
ENSMUSG00000059422	35.3313	30.0586	16.8756	20.1455	-0.824309	4.67862	6.48799e-09	2.63008e-08	chr9:78668445-78669647
ENSMUSG00000027710	85.9576	75.174	41.978	49.2619	-0.823548	5.97958	9.29738e-13	5.8553e-12	chr3:35964990-35990379	Acad9	NM_172678
ENSMUSG00000041763	116.242	113.555	57.7989	72.083	-0.823281	6.49052	3.16425e-13	2.07985e-12	chr1:43990847-44059844	Tpp2	NM_009418,
ENSMUSG00000029918	17.5892	17.7943	10.6	9.39072	-0.823262	3.79075	2.28065e-07	7.68753e-07	chr6:39752189-39760886	Mrps33	NM_010270,NM_001010930
ENSMUSG00000037474	115.732	96.8009	57.9571	62.5873	-0.82248	6.37993	2.2012e-13	1.46666e-12	chr1:193361244-193399413	Dtl	NM_029766,
ENSMUSG00000073079	8.00436	6.35119	4.42984	3.72481	-0.821136	2.49369	0.000183534	0.000413292	chr12:56331461-56342501
ENSMUSG00000059325	9.83975	9.96479	5.37909	5.8233	-0.820816	2.95408	1.20944e-05	3.20526e-05	chr5:77516013-77544148	Hopx	,NM_175606
ENSMUSG00000049038	12.7458	13.5784	6.64476	8.23655	-0.820304	3.36412	2.96384e-06	8.52688e-06	chr10:84582181-84590746	Mterfd3	NM_028832
ENSMUSG00000020516	78.565	76.5428	41.6089	46.2716	-0.820034	5.92467	4.41244e-14	3.14233e-13	chr11:86316064-86358276	Rps6kb1	NM_001114334,NM_028259,
ENSMUSG00000030672	8.25927	8.377	4.69352	4.72159	-0.820031	2.70278	3.36744e-05	8.39815e-05	chr7:134355122-134357801	Mylpf	NM_016754
ENSMUSG00000023272	71.5804	70.8486	40.8706	39.8188	-0.820004	5.80152	1.72004e-14	1.28252e-13	chr15:88650076-88657111	Creld2	NM_029720
ENSMUSG00000073543	66.2271	56.8322	35.2278	34.6775	-0.819713	5.59245	3.64556e-12	2.14846e-11	chr18:67365076-67365754		NM_024190
ENSMUSG00000023156	88.2518	76.5975	46.6715	46.9536	-0.819712	6.01407	1.17718e-13	8.06827e-13	chr14:8912881-8924350	Rpp14	NM_025938
ENSMUSG00000026414	115.681	119.906	49.6248	83.6771	-0.819618	6.52698	6.22595e-08	2.2532e-07	chr1:137737452-137748837	Tnnt2	NM_001130174,NM_001130175,NM_001130177,NM_001130176,NM_001136083,NM_001130179,NM_001130178,NM_001130181,NM_001130180,NM_011619
ENSMUSG00000079109	49.1478	47.0316	26.8427	27.7	-0.819262	5.2357	5.84462e-12	3.37093e-11	chr5:144670833-144694837	Pms2	,NM_008886
ENSMUSG00000030942	156.62	143.394	81.6884	88.6085	-0.819045	6.87752	9.81084e-15	7.46401e-14	chr7:126858610-126864279	Thumpd1	NM_145585
ENSMUSG00000064090	15.9577	16.2612	8.91242	9.33826	-0.818937	3.65693	4.2687e-07	1.38174e-06	chr11:26371322-26493631	Vrk2	,NM_027260
ENSMUSG00000021890	113.794	116.292	65.1819	65.3153	-0.817533	6.49403	1.5696e-15	1.28672e-14	chr14:32308288-32322867	Eaf1	NM_028932
ENSMUSG00000020986	126.03	99.5384	62.3342	66.2072	-0.817184	6.46833	2.9367e-12	1.74126e-11	chr12:60059371-60113004	Sec23a	NM_009147
ENSMUSG00000035726	238.652	240.469	122.612	149.202	-0.817178	7.5525	7.01983e-14	4.92231e-13	chr14:52780092-52816876	Supt16h	NM_033618
ENSMUSG00000083064	20.8521	19.9843	11.4965	11.6991	-0.816715	4.00065	6.4074e-08	2.31313e-07	chr1:93192622-93193513
ENSMUSG00000021018	128.223	117.223	70.4028	69.25	-0.815835	6.58914	6.96189e-15	5.34955e-14	chr16:20717875-20722337	Polr2h	NM_145632
ENSMUSG00000082908	43.8455	39.5854	24.2059	23.2932	-0.815205	5.0328	7.62931e-11	3.88169e-10	chr2:87366302-87366554
ENSMUSG00000074479	177.166	146.789	89.2296	95.4811	-0.81517	6.99073	2.84367e-13	1.8759e-12	chr3:88380329-88381063
ENSMUSG00000071281	14.6831	13.7974	7.54128	8.65625	-0.815037	3.48157	1.37655e-06	4.1544e-06	chr13:67806246-67830019	Zfp71-rs1
ENSMUSG00000020255	109.512	114.321	60.172	66.9941	-0.814338	6.45514	9.71591e-15	7.39565e-14	chr10:82822977-82831580	D10Wsu102e	NM_026579
ENSMUSG00000061024	140.714	162.886	83.956	88.2413	-0.814206	6.89393	3.2432e-14	2.34281e-13	chr1:9535539-9537531	Rrs1	NM_021511
ENSMUSG00000032526	23.2993	22.9409	14.397	11.9089	-0.814205	4.1806	6.63497e-08	2.39092e-07	chr9:121619516-121622039	Deb1	NM_026794,
ENSMUSG00000063200	124.552	131.513	72.9869	72.5027	-0.814153	6.64926	2.40263e-15	1.93377e-14	chr13:43493745-43498227	Nol7	NM_023554
ENSMUSG00000029335	1.58048	2.24482	0.949252	1.20663	-0.814091	0.576168	0.0204759	0.0324378	chr5:99283458-99309147	Bmp3	NM_173404
ENSMUSG00000035443	52.6656	45.2796	28.3721	27.4902	-0.813886	5.26527	4.67824e-11	2.44596e-10	chr9:26807295-26814915	Thyn1	NM_144543
ENSMUSG00000031232	94.5738	70.6296	44.8785	49.5767	-0.8137	6.02089	1.50647e-10	7.39402e-10	chrX:103165816-103207238	Magt1	NM_025952,
ENSMUSG00000028036	3.77275	3.33985	1.79303	2.25587	-0.813522	1.48121	0.00259342	0.00481282	chr3:151461574-151500492	Ptgfr	,NM_008966
ENSMUSG00000030522	21.4129	19.7653	12.0239	11.4367	-0.813444	4.01444	9.35473e-08	3.31562e-07	chr7:71432556-71485692	Mtmr10	NM_172742
ENSMUSG00000054302	65.0035	55.9561	33.7512	35.2545	-0.813379	5.56985	6.42174e-12	3.68776e-11	chr12:55774455-55796859	Eapp	NM_025456,
ENSMUSG00000038876	49.0968	46.7579	26.6845	27.9098	-0.813116	5.23311	9.57445e-12	5.40257e-11	chr10:29066615-29067691	Rnf146	NM_001110197,NM_001110198,NM_026518,NM_001110196
ENSMUSG00000027304	113.387	118.373	65.2347	66.6269	-0.812396	6.5061	3.03935e-15	2.41954e-14	chr2:119500804-119558855	Rtf1	NM_030112,
ENSMUSG00000025894	74.8433	65.3187	38.8138	41.1828	-0.81236	5.78261	4.95085e-13	3.198e-12	chr9:4296620-4309459	Aasdhppt	NM_026276,
ENSMUSG00000082160	5.50618	7.11771	3.69153	3.4625	-0.811726	2.30349	0.000338978	0.00073182	chr1:60649095-60649553
ENSMUSG00000031292	2.49817	3.06609	1.37114	1.78371	-0.810283	1.1217	0.00676169	0.0116724	chrX:157222240-157432634	Cdkl5	NM_001024624,
ENSMUSG00000028328	14.3773	15.9327	6.53929	10.7023	-0.80988	3.57084	2.79881e-05	7.06213e-05	chr4:46051807-46128904	Tmod1	,NM_021883
ENSMUSG00000038069	51.391	49.4955	28.5303	29.064	-0.809524	5.3081	5.91385e-12	3.40952e-11	chr8:48794802-48799253	Cdkn2aip	NM_172407
ENSMUSG00000051396	136.074	128.885	69.1899	82.1032	-0.809444	6.70132	1.34582e-13	9.16389e-13	chr2:3406126-3430028	Hspa14	NM_015765
ENSMUSG00000030188	37.5746	32.9605	21.3582	18.9913	-0.809169	4.79317	1.87276e-09	8.0642e-09	chr6:131234538-131243235	Magoh-rs1	NM_025564
ENSMUSG00000001415	172.731	195.409	107.582	102.144	-0.808637	7.17438	1.60358e-14	1.20058e-13	chr3:88140182-88166259	Smg5	NM_178246
ENSMUSG00000064179	4.48652	6.84395	2.95323	3.4625	-0.808217	2.14624	0.00105572	0.0020965	chr7:4456172-4467577	Tnnt1	NM_011618,
ENSMUSG00000029701	122.003	104.083	63.0725	66.417	-0.807943	6.47418	1.86297e-13	1.25216e-12	chr6:29075158-29114669	Rbm28	NM_133925
ENSMUSG00000036781	373.656	325.608	215.216	185.296	-0.807777	8.10303	1.93777e-13	1.29825e-12	chr9:66793907-66797319	Rps27l	NM_026467
ENSMUSG00000019863	31.5076	25.35	16.6646	15.9485	-0.807291	4.48395	4.14401e-08	1.52508e-07	chr10:43593996-43621486	Qrsl1	NM_001081054
ENSMUSG00000031965	15.3459	19.2178	8.80695	10.8597	-0.806934	3.75978	2.80731e-06	8.10852e-06	chr9:24527648-24578746	Tbx20	NM_194263,NM_020496
ENSMUSG00000037544	92.7384	86.5075	49.1501	53.4589	-0.806332	6.13884	8.41234e-14	5.84816e-13	chr14:48007454-48038082	Dlgap5	NM_144553,NM_001145949,
ENSMUSG00000069272	2.75309	2.29957	1.10746	1.78371	-0.806307	0.991298	0.0105518	0.0175847	chr13:23662531-23662990	Hist1h2ae	NM_178187
ENSMUSG00000062961	3.77275	4.16112	1.68756	2.83295	-0.80627	1.6375	0.00316728	0.00580543	chr12:81856791-81861674	Gm1568	NM_001008423
ENSMUSG00000029651	6.52584	7.11771	4.27163	3.51496	-0.806243	2.42044	0.000181255	0.000408285	chr5:148768896-149125658	C130038G02Rik	NM_029920,NM_001033601,
ENSMUSG00000022428	43.1827	42.5968	25.1024	23.9752	-0.805839	5.07512	2.40023e-11	1.29864e-10	chr15:79489682-79498092	Cby1	NM_028634
ENSMUSG00000021595	314.005	308.854	168.228	188.339	-0.804921	7.93577	4.88668e-15	3.80504e-14	chr13:69750941-69774535	Nsun2	,NM_145354
ENSMUSG00000083829	40.7355	31.5369	21.3582	20.1979	-0.804826	4.83135	1.42614e-08	5.54792e-08	chr5:81329775-81330648
ENSMUSG00000039270	22.9934	22.9409	11.3383	14.9517	-0.804293	4.17423	2.78325e-07	9.25974e-07	chr4:70089877-70195962	Megf9	NM_172694,
ENSMUSG00000071540	2.34523	3.77786	1.26567	2.20341	-0.804272	1.25782	0.0102734	0.0171698	chr14:33472954-33477192
ENSMUSG00000021113	28.2957	27.4306	15.1353	16.7879	-0.804101	4.45358	7.98621e-09	3.20326e-08	chr12:75065517-75085807	Snapc1	NM_178392
ENSMUSG00000051989	42.265	35.6433	24.2059	20.5652	-0.803699	4.9391	3.1977e-09	1.34314e-08	chr16:92301541-92313284	1190017O12Rik	NM_138743,
ENSMUSG00000048379	51.2381	41.9945	25.5243	28.0672	-0.803587	5.19838	5.31916e-10	2.44618e-09	chr14:47896818-47911266	Socs4	,NM_080843
ENSMUSG00000035840	23.4013	18.287	11.6547	12.3286	-0.803463	4.03802	8.29007e-07	2.58812e-06	chr13:81796805-81810887	Lysmd3	NM_030257
ENSMUSG00000050856	176.198	147.61	97.8784	88.2938	-0.803184	6.99443	7.34944e-13	4.68898e-12	chr5:108862263-108863467	Atp5k	NM_007507,
ENSMUSG00000039356	146.118	138.193	82.4794	80.6867	-0.802551	6.80566	8.50548e-15	6.50482e-14	chr2:31526251-31536872	Exosc2	NM_144886,
ENSMUSG00000058799	797.581	773.969	429.642	471.792	-0.802482	9.27203	3.55011e-15	2.80624e-14	chr10:110910358-110933939	Nap1l1	NM_015781
ENSMUSG00000026484	217.545	186.374	112.223	120.033	-0.802154	7.31338	1.16128e-13	7.96678e-13	chr1:153316657-153347933	Rnf2	NM_011277
ENSMUSG00000031517	10.5535	8.26749	6.06466	4.77405	-0.802082	2.8915	0.000106482	0.000248406	chr8:56040196-56146224	Gpm6a	NM_153581
ENSMUSG00000019777	417.756	372.256	217.22	236.814	-0.801852	8.28086	2.27236e-14	1.67551e-13	chr10:36694350-36721694	Hdac2	NM_008229,
ENSMUSG00000003198	4.94537	6.6797	2.26766	4.35436	-0.801799	2.18771	0.00278905	0.00514966	chr17:56031516-56038355	BC011426	NM_145490
ENSMUSG00000024472	144.129	145.037	79.6317	86.2477	-0.801405	6.82978	1.07154e-14	8.12676e-14	chr18:44540181-44578148	Dcp2	NM_027490
ENSMUSG00000032468	47.0065	40.2972	22.782	27.4377	-0.801224	5.10386	1.00584e-09	4.4625e-09	chr9:99380514-99469318	Armc8	NM_028768
ENSMUSG00000028637	3.05899	2.90184	1.74029	1.67879	-0.800959	1.22957	0.00480098	0.00852158	chr4:118996446-119088126	1700041C02Rik	NM_029286,
ENSMUSG00000031105	13.0517	11.9359	7.11939	7.23977	-0.800937	3.29839	3.98166e-06	1.12685e-05	chrX:45976755-46015471	Slc25a14	,NM_011398
ENSMUSG00000041238	41.2964	41.8302	22.3601	25.3392	-0.800606	5.03127	1.51622e-10	7.43438e-10	chr18:11815936-11901716	Rbbp8	,NM_001081223
ENSMUSG00000040694	13.4086	11.4431	5.43183	8.8661	-0.800129	3.29148	9.08389e-05	0.000214035	chr17:48558556-48572053	Apobec2	NM_009694
ENSMUSG00000038943	173.7	166.007	91.3391	103.875	-0.800113	7.06317	4.07816e-14	2.91422e-13	chr7:87439392-87461144	Prc1	NM_145150,
ENSMUSG00000083854	55.2657	54.4231	31.2726	31.7396	-0.799954	5.432	4.95105e-12	2.87717e-11	chr7:111031168-111031518
ENSMUSG00000038446	53.9912	41.3375	25.5771	29.4313	-0.799659	5.23261	5.86997e-09	2.39393e-08	chr10:40551432-40602915	Cdc40	NM_027879
ENSMUSG00000047230	1.2236	1.25929	0.896515	0.524621	-0.799532	-0.0362738	0.0540763	0.0785155	chrX:136335367-136345923	Cldn2	,NM_016675
ENSMUSG00000026669	147.647	141.314	80.37	85.7756	-0.799384	6.83004	1.36122e-14	1.02333e-13	chr2:4910760-4933837	Mcm10	,NM_027290
ENSMUSG00000032181	3.67079	2.90184	1.52935	2.25587	-0.79924	1.37445	0.00530048	0.00931863	chr9:75491071-75531803	Scg3	NM_009130
ENSMUSG00000014850	41.0924	43.856	22.8348	25.9163	-0.799077	5.06244	1.67256e-10	8.13533e-10	chr13:92981836-93124958	Msh3	NM_010829,
ENSMUSG00000030966	12.6438	9.96479	6.48655	6.55777	-0.798891	3.15702	2.44472e-05	6.21378e-05	chr7:109706436-109713983	Trim21	,NM_009277,NM_001082552
ENSMUSG00000020482	92.8403	94.1728	53.6327	53.8786	-0.798201	6.20208	2.24115e-14	1.65584e-13	chr11:5428893-5442190	Ccdc117	NM_134033
ENSMUSG00000078184	76.5257	75.4477	43.1909	44.2256	-0.798069	5.9031	6.16936e-14	4.35526e-13	chr1:177907908-177909245	Rbm8a,B020018G12Rik	NM_001039518
ENSMUSG00000007989	38.6452	32.1939	17.5084	23.3456	-0.798009	4.80381	7.32557e-08	2.6277e-07	chr14:65821175-65881261	Fzd3	NM_021458
ENSMUSG00000078862	3.87472	3.99687	2.32039	2.20341	-0.796636	1.63092	0.00185677	0.0035366	chr2:177670698-177692056
ENSMUSG00000004032	119.046	101.893	65.9202	61.643	-0.796481	6.44519	4.06716e-13	2.64592e-12	chr3:107698818-107701602	Gstm5	NM_010360
ENSMUSG00000024583	300.903	270.692	159.949	169.767	-0.796346	7.81592	1.44858e-14	1.08733e-13	chr18:63822455-63852013	Txnl1	NM_016792
ENSMUSG00000019738	60.517	57.8725	34.9114	33.3134	-0.79629	5.54387	2.31834e-12	1.39329e-11	chr7:31017351-31018405	Polr2i	NM_027259,
ENSMUSG00000021193	176.861	193.875	97.8784	115.207	-0.796257	7.18923	2.56925e-13	1.69948e-12	chr13:6547409-6579282	Pitrm1	NM_145131,
ENSMUSG00000078183	11.9301	8.596	6.53929	5.35114	-0.795682	3.02005	0.000141992	0.000324707	chr5:8971911-8972359		NM_183250
ENSMUSG00000032000	4.58848	4.92765	3.21691	2.25587	-0.795456	1.90467	0.00134027	0.00261845	chr9:7848707-7873127	Birc3	,NM_007464
ENSMUSG00000029290	79.1768	67.5635	39.8686	44.9076	-0.795281	5.85522	5.80988e-12	3.35222e-11	chr5:106305587-106344831	Zfp326	NM_018759
ENSMUSG00000073590	3.51784	2.57333	1.74029	1.78371	-0.795123	1.26781	0.00603942	0.0105001	chr18:37815561-37818391	3222401L13Rik
ENSMUSG00000028484	301.463	309.237	160.318	191.434	-0.794895	7.91052	1.13774e-13	7.81269e-13	chr4:83101587-83132369	Psip1	NM_133948,
ENSMUSG00000030562	4.69045	3.3946	1.95124	2.72803	-0.794848	1.67633	0.00346645	0.00630311	chr7:94395308-94547216	Nox4	,NM_015760
ENSMUSG00000057506	21.4129	17.3015	11.2855	11.122	-0.794008	3.93434	1.02023e-06	3.13216e-06	chr19:44213756-44220936
ENSMUSG00000025986	190.32	154.016	89.7043	109.593	-0.79389	7.08664	5.08778e-11	2.64768e-10	chr1:46864389-46910354	Slc39a10	NM_172653
ENSMUSG00000027845	28.7035	26.9378	14.5552	17.5748	-0.793263	4.45574	3.00479e-08	1.12425e-07	chr3:103604530-103613334	Dclre1b	,NM_133865,NM_001025312
ENSMUSG00000039033	16.8244	16.535	9.59799	9.65303	-0.793178	3.71707	6.78029e-07	2.14013e-06	chr2:139659297-139892528	Tasp1	,NM_175225
ENSMUSG00000014547	9.22795	9.47203	4.00795	6.76761	-0.792895	2.88113	0.000245358	0.000541234	chr14:63456581-63575291	Wdfy2	NM_175546
ENSMUSG00000020180	348.674	325.498	194.755	194.844	-0.792872	8.05498	4.01434e-15	3.1527e-14	chr10:74980296-74998208	Snrpd3	NM_026095
ENSMUSG00000021218	634.078	604.786	335.93	379.721	-0.792665	8.93259	2.26777e-14	1.67382e-13	chr13:3537395-3565066	Gdi2	NM_008112,
ENSMUSG00000024056	67.0938	61.2671	34.7532	39.4515	-0.79261	5.66235	4.12642e-12	2.41721e-11	chr17:71845442-71876154	Ndc80	NM_023294
ENSMUSG00000040720	97.9386	90.7782	50.574	58.4953	-0.792581	6.21818	7.55339e-13	4.81306e-12	chr4:11413105-11478290	1110037F02Rik	NM_001081183,
ENSMUSG00000029655	102.017	82.1822	49.6248	57.1313	-0.792138	6.18494	4.07485e-11	2.14348e-10	chr5:151438547-151468187	N4bp2l2	NM_201369,
ENSMUSG00000026750	535.272	489.589	302.811	290.063	-0.791988	8.65977	9.2926e-15	7.08822e-14	chr2:38443578-38499441	Psmb7	NM_011187
ENSMUSG00000081669	136.89	133.758	81.3192	75.0733	-0.79194	6.73817	2.36788e-14	1.73803e-13	chr6:85026186-85026713	Npm3-ps1
ENSMUSG00000022130	31.4566	25.2405	14.9243	17.942	-0.791699	4.48545	1.74548e-07	5.96956e-07	chr14:118512294-118531977	Tgds	NM_029578
ENSMUSG00000020389	7.49452	7.44622	3.32238	5.29867	-0.79169	2.5582	0.000454721	0.000960244	chr11:51817723-51898169	Cdkl3	,NM_153785
ENSMUSG00000052914	7.18863	6.73445	4.69352	3.35758	-0.791524	2.45772	0.000352997	0.000759724	chr4:96183933-96220342	Cyp2j6	NM_010008
ENSMUSG00000038759	263.379	224.317	127.2	155.288	-0.791506	7.58914	7.87605e-12	4.47766e-11	chr6:35127421-35197590	Nup205
ENSMUSG00000035021	38.9001	49.3312	22.8348	27.9098	-0.791411	5.1179	7.30548e-09	2.93992e-08	chr12:55994540-56086765	Baz1a	NM_013815
ENSMUSG00000039756	92.8403	106.382	54.2655	60.5413	-0.791399	6.29439	5.6208e-13	3.60839e-12	chr3:121977314-121988181	Dnttip2	NM_153806
ENSMUSG00000054321	13.3576	12.7571	6.85571	8.23655	-0.791361	3.36481	5.52893e-06	1.53351e-05	chr18:15000121-15058868	Taf4b
ENSMUSG00000025040	72.0902	59.2412	40.185	35.989	-0.790965	5.69733	5.09331e-11	2.64961e-10	chrX:17133698-17149365	Fundc1	NM_028058
ENSMUSG00000023932	70.3058	78.5138	40.0795	45.747	-0.790889	5.87395	2.01456e-12	1.2218e-11	chr17:45528841-45570686	Cdc5l	NM_152810
ENSMUSG00000071533	104.617	93.461	57.1133	57.6034	-0.790803	6.28919	1.29974e-13	8.86251e-13	chr16:56007358-56029830	Pcnp	NM_001024622,
ENSMUSG00000051671	30.6409	27.4853	17.5084	16.1583	-0.790565	4.52051	1.41878e-08	5.52223e-08	chr8:128946415-128949333	1810063B05Rik	NM_174987
ENSMUSG00000059647	5.1493	4.76339	2.63681	3.09527	-0.790521	1.96789	0.000921768	0.00184581	chr1:58703429-58705161
ENSMUSG00000039988	41.2454	41.1732	23.6786	23.9752	-0.790234	5.02297	1.10555e-10	5.52285e-10	chr3:157610430-157669797	Ankrd13c	NM_001013806
ENSMUSG00000039789	8.7691	6.8987	3.90248	5.19375	-0.789175	2.63142	0.000345968	0.000745586	chr16:3861528-3884561	Zfp597	NM_001033159,
ENSMUSG00000056612	164.778	168.142	95.0306	97.632	-0.788486	7.03767	9.48229e-15	7.22536e-14	chr19:7049538-7051811	Ppp1r14b	NM_008889
ENSMUSG00000028603	55.5207	50.8642	31.1144	30.5854	-0.788108	5.39314	2.46676e-11	1.33315e-10	chr4:107716446-107817406	Scp2	NM_011327,
ENSMUSG00000035365	31.6096	25.0215	16.3482	16.578	-0.788055	4.48541	1.05033e-07	3.69757e-07	chr10:87554790-87609649	4930547N16Rik	NM_029249
ENSMUSG00000013662	161.158	117.059	75.2018	86.8248	-0.787786	6.78242	1.31937e-09	5.78665e-09	chr19:32747050-32786812	Atad1	NM_026487
ENSMUSG00000036890	24.6758	18.8893	11.9711	13.3778	-0.787538	4.10759	1.57534e-06	4.72214e-06	chr2:44419932-44717142	Gtdc1	,NM_172662
ENSMUSG00000020876	19.0677	21.5174	11.2328	12.2237	-0.787356	4.0001	3.00237e-07	9.94792e-07	chr11:96628869-96638847	Snx11	,NM_028965
ENSMUSG00000049235	10.2476	10.1838	6.06466	5.77083	-0.787248	3.01165	2.02797e-05	5.21527e-05	chr14:44291398-44293007
ENSMUSG00000059058	76.1688	71.4509	43.2964	42.3369	-0.787232	5.86577	2.31105e-13	1.53495e-12	chr1:173641206-173641631
ENSMUSG00000049775	915.046	806.108	505.213	494.456	-0.787138	9.40984	4.23987e-14	3.02386e-13	chrX:163645027-163647093	Tmsb4x	,NM_021278
ENSMUSG00000074868	2.54916	3.01134	1.58209	1.62633	-0.786535	1.13017	0.00753315	0.0128852	chr13:62136780-62137523
ENSMUSG00000053799	17.7421	17.7395	9.43978	11.122	-0.786419	3.80823	8.7339e-07	2.71218e-06	chr19:37624908-37757735	Exoc6	NM_175353
ENSMUSG00000071653	165.032	143.175	92.8684	86.3527	-0.785898	6.92915	4.28625e-13	2.77978e-12	chr19:8963410-8965230	1810009A15Rik	NM_025463
ENSMUSG00000038005	87.0792	86.179	48.1481	52.3572	-0.785682	6.09668	1.74188e-13	1.17402e-12	chr8:63369248-63386359	2700029M09Rik	NM_028299
ENSMUSG00000083449	8.31025	8.10324	4.69352	4.82652	-0.785601	2.69655	8.04467e-05	0.000190565	chr2:50377644-50378507
ENSMUSG00000024145	35.4333	29.8396	19.0905	18.8864	-0.785574	4.69043	1.1112e-08	4.3835e-08	chr17:87396599-87424730	Pigf	NM_008838
ENSMUSG00000028124	39.0021	44.6226	21.78	26.5983	-0.785568	5.04385	2.6428e-09	1.11876e-08	chr3:121948535-121969853	Gclm	NM_008129
ENSMUSG00000069372	2.24326	1.64255	1.00199	1.25909	-0.78518	0.622733	0.0234601	0.0366795	chr18:57628181-57637763	Ctxn3	NM_001134697
ENSMUSG00000034875	60.415	58.5295	35.5442	33.5233	-0.785019	5.5546	4.35122e-12	2.54175e-11	chr7:36332206-36340947	Nudt19	NM_033080
ENSMUSG00000028587	43.4886	33.8912	21.3582	23.7653	-0.784066	4.93728	2.19325e-08	8.33217e-08	chr4:108252066-108288633	Orc1l	NM_011015,
ENSMUSG00000027752	153.969	137.646	83.9033	85.7756	-0.784043	6.84962	1.2209e-13	8.34052e-13	chr3:54532607-54538959	Exosc8	NM_027148
ENSMUSG00000030301	45.5789	38.8736	23.4149	25.7589	-0.783988	5.06241	1.3118e-09	5.75693e-09	chr6:147424393-147581126	Ccdc91	NM_025911,
ENSMUSG00000026283	72.804	75.0097	37.9173	47.8979	-0.783176	5.8679	2.27956e-11	1.23518e-10	chr1:95700542-95718678	Ing5	NM_025454
ENSMUSG00000024099	256.598	242.495	143.706	146.632	-0.782964	7.62467	1.09633e-14	8.30614e-14	chr17:66428781-66450849	Ndufv2	NM_028388
ENSMUSG00000038910	32.6292	34.603	18.4049	20.6176	-0.782918	4.73095	3.06932e-09	1.29145e-08	chr17:50648728-50827809	Plcl2	NM_013880
ENSMUSG00000037204	65.8702	62.8001	37.3372	37.5104	-0.782762	5.66899	7.97651e-13	5.06939e-12	chr15:101114732-101121375	9430023L20Rik	NM_026566
ENSMUSG00000021728	125.317	114.65	64.8655	74.811	-0.782703	6.56856	7.1235e-13	4.55305e-12	chr13:118009439-118062905	Emb	NM_010330
ENSMUSG00000028896	241.609	277.536	155.097	146.055	-0.782171	7.67984	8.17067e-14	5.68829e-13	chr4:131887838-131907551	Rcc1	,NM_133878
ENSMUSG00000025950	172.272	144.709	91.2864	93.6449	-0.781779	6.97143	9.80378e-13	6.16093e-12	chr1:65205203-65225640	Idh1	,NM_010497,NM_001111320
ENSMUSG00000020064	66.4311	61.1576	36.4407	37.8777	-0.781653	5.65763	2.02426e-12	1.22717e-11	chr10:62706659-62780622	Herc4	,NM_026101
ENSMUSG00000066149	93.6051	87.4383	52.4725	52.9867	-0.781307	6.16243	1.96928e-13	1.31694e-12	chr4:62055623-62069659	Cdc26	,NM_139291
ENSMUSG00000040565	69.0312	79.6088	38.2337	48.0028	-0.781269	5.87536	9.2644e-11	4.67287e-10	chr19:37000569-37088547	Btaf1	NM_001080706
ENSMUSG00000026495	6.78076	6.13218	3.48059	4.03958	-0.781225	2.35326	0.000358061	0.000769716	chr1:180336231-180411764	Efcab2	NM_026626
ENSMUSG00000029265	131.842	117.716	71.2993	74.2339	-0.780806	6.62614	1.87276e-13	1.25701e-12	chr5:108697916-108709540	Dr1	NM_026106
ENSMUSG00000028559	63.2191	55.9561	31.1671	38.3498	-0.780277	5.56008	3.30511e-10	1.55726e-09	chr4:108734260-108874821	Osbpl9	,NM_173350,NM_001134791,NM_133885
ENSMUSG00000002728	71.5294	67.7825	42.3472	38.8744	-0.779828	5.78484	8.98267e-13	5.67179e-12	chr2:145728977-145742161	Nat5	NM_026425,NM_001141965
ENSMUSG00000057406	257.72	262.589	136.112	166.777	-0.779689	7.68504	8.85756e-13	5.60007e-12	chr5:34163374-34240615	Whsc1	NM_001081102,
ENSMUSG00000024539	65.4114	64.4974	36.2825	39.3991	-0.779587	5.68351	1.38338e-12	8.54263e-12	chr18:67825165-67884249	Ptpn2	NM_008977,,NM_001127177
ENSMUSG00000054405	275.921	253.007	153.568	155.235	-0.778563	7.71037	2.05711e-14	1.52527e-13	chr4:132091471-132109650	Dnajc8	,NM_172400
ENSMUSG00000027331	136.125	119.523	72.565	76.8045	-0.778447	6.66196	4.11583e-13	2.6752e-12	chr2:118639837-118660342	D2Ertd750e	NM_026412,
ENSMUSG00000044155	159.73	148.322	98.0893	81.7884	-0.778358	6.93054	2.02864e-12	1.22779e-11	chr6:18798635-18804052	Lsm8	NM_133939
ENSMUSG00000030922	5.09832	3.88736	2.26766	2.99034	-0.778005	1.83411	0.00244231	0.00454801	chr7:127039375-127060270	Lyrm1	,NM_029610
ENSMUSG00000024516	18.303	12.4286	8.596	9.44318	-0.777767	3.60935	4.26602e-05	0.000104815	chr18:65960232-65977311	Sec11c	NM_025468
ENSMUSG00000024026	101.304	101.236	57.8516	60.279	-0.777692	6.32483	6.19556e-14	4.37165e-13	chr17:30729811-30749560	Glo1	NM_025374,NM_001113560
ENSMUSG00000067365	74.2825	62.3621	40.0268	39.9237	-0.777634	5.75916	1.48092e-11	8.22282e-11	chr5:38651614-38660465	Tmem128	NM_025480,
ENSMUSG00000036992	103.139	93.7348	57.7989	57.2362	-0.7776	6.28506	2.11357e-13	1.4102e-12	chr2:148498337-148501763	Nxt1	,NM_019761,NM_001110159
ENSMUSG00000026767	40.8375	42.542	24.5751	24.0277	-0.777484	5.04384	2.0771e-10	9.99309e-10	chr2:12268891-12341065	2310047O13Rik	NM_024185
ENSMUSG00000032171	207.196	209.589	123.35	119.771	-0.777355	7.36604	1.3075e-14	9.84979e-14	chr9:20456574-20468134	Pin1	NM_023371
ENSMUSG00000040396	59.0895	55.0801	28.8994	37.7727	-0.777208	5.49865	9.75298e-10	4.33492e-09	chr8:9977717-9992155	Abhd13	NM_001081119
ENSMUSG00000008450	42.8768	44.4036	25.1552	25.7589	-0.776494	5.11023	8.12922e-11	4.12453e-10	chr8:108384553-108403219	Nutf2	NM_026532
ENSMUSG00000022255	145.71	136.989	78.155	87.0347	-0.776475	6.80701	2.28801e-13	1.52103e-12	chr15:34012474-34070988	Mtdh	NM_026002
ENSMUSG00000027168	44.3553	36.3551	21.4109	25.8638	-0.776252	5.00029	1.93915e-08	7.41317e-08	chr2:105509053-105537518	Pax6	,NM_013627
ENSMUSG00000028180	252.927	216.214	135.268	139.444	-0.776032	7.53896	4.23158e-13	2.74554e-12	chr3:157197124-157211354	Zranb2	NM_017381,
ENSMUSG00000047485	2.80407	2.13531	1.58209	1.31155	-0.776013	0.971736	0.0129715	0.0212412	chrX:154256367-154258301	Klhl34	NM_001081667
ENSMUSG00000049044	1.83539	1.5878	1.00199	0.99678	-0.776004	0.439941	0.0281465	0.0432923	chr2:71819272-72095529	Rapgef4	,NM_019688
ENSMUSG00000038845	60.517	67.892	35.9661	38.8744	-0.775647	5.66664	5.67211e-12	3.28051e-11	chr11:95528324-95541349	1700071K01Rik,Phb	NM_008831
ENSMUSG00000022241	295.243	264.888	148.031	179.84	-0.775035	7.79446	3.4806e-12	2.05457e-11	chr15:11313418-11329413	Tars	NM_033074
ENSMUSG00000083994	5.4552	5.25615	3.00596	3.25265	-0.774771	2.08482	0.000746274	0.00151624	chrX:89132640-89134904
ENSMUSG00000066647	7.90239	5.14665	3.21691	4.45928	-0.774664	2.37556	0.00198795	0.00376729	chr7:30954941-30965228	EG330503	NM_001033540
ENSMUSG00000082625	1.47851	1.31404	0.896515	0.73447	-0.774405	0.145941	0.0461775	0.0679941	chrX:158789528-158791808
ENSMUSG00000006932	1966.98	1781.23	1059.73	1135.39	-0.774317	10.5371	6.61113e-14	4.6469e-13	chr9:120842606-120869624	Ctnnb1	NM_007614
ENSMUSG00000059119	466.088	473.218	266.054	282.981	-0.774177	8.53946	1.33366e-14	1.00365e-13	chr7:150699484-150734997	Nap1l4	,NM_008672
ENSMUSG00000034321	70.6627	67.6182	40.7651	40.186	-0.773541	5.77628	6.13599e-13	3.92876e-12	chr19:41998056-42007786	Exosc1	NM_025644,
ENSMUSG00000063804	142.192	146.68	78.9461	89.9201	-0.773458	6.83826	3.03819e-13	1.99879e-12	chr10:45096439-45206201	Lin28b	NM_001031772,
ENSMUSG00000027162	191.034	144.216	94.8724	102.301	-0.772751	7.05664	2.0548e-10	9.89231e-10	chr2:109731017-109738336	Lin7c	NM_011699
ENSMUSG00000038268	21.0051	20.9699	12.0239	12.5384	-0.772726	4.05584	2.50058e-07	8.36893e-07	chr11:74989445-74992310	Ovca2	NM_027136
ENSMUSG00000027203	323.692	343.347	200.134	189.965	-0.772493	8.04587	1.88861e-14	1.40533e-13	chr2:125073008-125083465	Dut	,NM_023595
ENSMUSG00000011427	15.4479	15.0019	9.59799	8.23655	-0.772358	3.59331	2.4148e-06	7.0544e-06	chr7:30601091-30615993	Zfp790	NM_001145880,NM_146185,
ENSMUSG00000083012	4.18062	4.92765	1.95124	3.35758	-0.772086	1.84825	0.00333968	0.00609386	chr5:144309576-144325399	2810453I06Rik	NM_133703,
ENSMUSG00000026730	19.9344	16.0422	10.389	10.7547	-0.771943	3.83671	2.99619e-06	8.61656e-06	chr2:12845668-12923238	Pter	NM_008961,
ENSMUSG00000004096	188.332	174.931	108.267	104.767	-0.77185	7.17069	7.45448e-14	5.21456e-13	chr9:14305130-14314816	Cwc15	NM_023153
ENSMUSG00000015357	52.8186	52.8901	29.5323	32.3691	-0.771715	5.3888	5.01207e-11	2.61107e-10	chr9:65142102-65178465	Clpx	NM_011802,NM_001044389
ENSMUSG00000025525	62.7093	55.6824	32.0636	37.458	-0.770679	5.55411	1.667e-10	8.11101e-10	chrX:109424975-109486039	Apool	NM_026565,
ENSMUSG00000024697	3.26292	2.73758	1.68756	1.83617	-0.770086	1.25289	0.00686881	0.0118377	chr19:16510252-16685310	Gna14	NM_008137
ENSMUSG00000037894	88.4048	84.208	53.8437	47.4782	-0.770002	6.09766	1.74819e-12	1.06735e-11	chr3:137527553-137529782	H2afz	NM_016750
ENSMUSG00000029836	30.9978	28.7446	17.6139	17.4699	-0.769679	4.5673	1.46101e-08	5.67278e-08	chr6:51420359-51433703	Cbx3	,NM_007624,NM_001037798
ENSMUSG00000028389	18.4559	18.6703	10.0199	11.7515	-0.769048	3.87985	1.41193e-06	4.25415e-06	chr4:61850577-61869395	Zfp37	NM_009554
ENSMUSG00000016087	23.7072	27.0473	14.1333	15.5813	-0.76853	4.32958	1.22809e-07	4.28816e-07	chr9:32229793-32348974	Fli1	NM_008026
ENSMUSG00000001630	29.8251	25.2952	14.8716	17.5748	-0.768192	4.45276	1.77158e-07	6.05124e-07	chr6:146673530-146727324	Stk38l	NM_172734,
ENSMUSG00000022370	127.917	122.917	72.1959	75.1782	-0.768146	6.63735	9.25531e-14	6.40367e-13	chr15:55365650-55388867	Mrpl13	NM_026759
ENSMUSG00000003039	147.698	151.333	86.9093	88.6085	-0.767975	6.8903	5.75255e-14	4.07284e-13	chr8:74743646-74746921	2510049I19Rik	NM_026455
ENSMUSG00000028741	107.778	103.043	62.0178	61.9053	-0.767668	6.38689	1.02787e-13	7.09494e-13	chr4:138903350-138908491	Mrto4	,NM_023536
ENSMUSG00000028955	252.927	231.654	144.761	140.336	-0.767573	7.58814	7.59126e-14	5.30516e-13	chr4:150421414-150432050	Vamp3	NM_009498
ENSMUSG00000053119	132.709	123.465	71.2466	79.4277	-0.76729	6.66838	5.56896e-13	3.57983e-12	chr6:71493911-71532603	Vps24	NM_025783,
ENSMUSG00000073131	54.8579	46.4294	31.2198	28.4869	-0.7668	5.33117	8.49235e-10	3.80708e-09	chrX:69061263-69081442	2610030H06Rik	,NM_001081356
ENSMUSG00000015217	171.915	163.817	100.093	97.4222	-0.766596	7.05865	7.11664e-14	4.9878e-13	chrX:68809093-68813851	Hmgb3	,NM_008253
ENSMUSG00000025240	65.2584	55.7371	32.591	38.717	-0.766426	5.58751	5.78649e-10	2.64608e-09	chr9:123438900-123501716	Sacm1l	NM_030692
ENSMUSG00000015668	66.482	59.515	35.386	38.822	-0.766305	5.6455	1.85834e-11	1.01828e-10	chrX:97818225-97821274	Pdzd11	,NM_028303
ENSMUSG00000079316	58.3757	54.8611	33.0129	33.6282	-0.766302	5.4909	1.7791e-11	9.77436e-11	chrX:162895524-162917580	Rab9	,NM_019773
ENSMUSG00000028140	135.87	129.378	76.3093	79.8474	-0.765472	6.71905	1.35161e-13	9.19476e-13	chr3:94247254-94254216	Mrpl9	,NM_030116
ENSMUSG00000038010	9.22795	9.74579	4.90447	6.24299	-0.764733	2.91208	7.48791e-05	0.000177983	chr10:57960718-58038777	Ccdc138
ENSMUSG00000019809	19.7815	17.6848	10.1781	11.9089	-0.764621	3.89641	2.24515e-06	6.59316e-06	chr10:13243653-13272926	Pex3	,NM_019961
ENSMUSG00000032113	82.3378	72.5459	43.8765	47.5307	-0.763817	5.94439	7.05959e-12	4.035e-11	chr9:36516067-36534212	Chek1	NM_007691
ENSMUSG00000050107	24.5229	30.0586	15.0298	16.9977	-0.763401	4.43547	2.15763e-07	7.29813e-07	chr11:72948987-72951796	Gsg2	NM_010353
ENSMUSG00000018068	76.6277	63.2381	37.9173	44.7502	-0.76316	5.79819	3.04427e-10	1.43955e-09	chr11:86025590-86071052	Ints2	NM_027421,
ENSMUSG00000030138	147.494	163.105	84.9053	97.8419	-0.762311	6.94627	1.79811e-12	1.09599e-11	chr6:118333401-118369435	Bms1	NM_194339
ENSMUSG00000031189	4.07865	4.32538	2.21492	2.72803	-0.762231	1.73754	0.00249127	0.00463623	chrX:66613506-67121212	Aff2	NM_008032
ENSMUSG00000069814	4.69045	5.14665	3.00596	2.78049	-0.761966	1.96438	0.00135014	0.00263632	chr11:74433107-74455018	E130309D14Rik	,NM_001013784
ENSMUSG00000059751	78.9729	73.9694	43.771	46.5339	-0.761591	5.92631	1.72253e-12	1.05344e-11	chr13:109460773-109461634
ENSMUSG00000041303	45.8848	40.1329	23.8895	26.9655	-0.761298	5.09697	1.82549e-09	7.87861e-09	chr1:54454425-54495815	Gtf3c3	NM_001033194
ENSMUSG00000078779	7.80042	7.99374	4.53531	4.77405	-0.761074	2.64927	0.000146233	0.000333671	chr7:28627874-28641792	Zfp59	NM_011762,
ENSMUSG00000024067	144.843	135.729	84.6943	81.1064	-0.760626	6.80212	2.58276e-13	1.70764e-12	chr17:74698821-74715761	Dpy30	NM_024428
ENSMUSG00000032381	148.055	127.9	85.7491	77.6439	-0.759976	6.77934	5.52364e-12	3.19592e-11	chr9:65974523-65986762	5730536A07Rik	NM_026635
ENSMUSG00000005732	854.376	837.316	501.469	497.97	-0.7598	9.39399	2.51756e-14	1.84234e-13	chr16:18239895-18248768	Ranbp1	NM_011239,
ENSMUSG00000053600	12.083	12.4286	6.80297	7.65947	-0.75967	3.28397	1.22163e-05	3.23521e-05	chr17:33102854-33116156	Zfp472	NM_153063
ENSMUSG00000000751	222.847	243.152	129.256	145.582	-0.759248	7.53289	5.1039e-13	3.28958e-12	chr11:75113852-75161837	Rpa1	,NM_026653
ENSMUSG00000028134	242.374	191.959	119.5	138.133	-0.759139	7.43469	1.5154e-10	7.43283e-10	chr3:119421918-119486176	Ptbp2	NM_019550
ENSMUSG00000029017	107.625	107.423	62.176	64.8956	-0.758924	6.41825	1.69332e-13	1.14182e-12	chr5:21242978-21262963	Pmpcb	NM_028431
ENSMUSG00000029198	184.967	172.194	109.797	101.567	-0.758795	7.15109	3.46492e-13	2.26423e-12	chr5:36807839-36814343	Grpel1	NM_024478
ENSMUSG00000066456	56.5913	48.5647	30.0069	32.3167	-0.758337	5.38813	6.60453e-10	2.99668e-09	chr9:83003555-83014142	Hmgn3	NM_175074,NM_026122
ENSMUSG00000014767	82.3378	74.5169	43.5601	49.3144	-0.75832	5.96434	1.02236e-11	5.75552e-11	chr17:15636852-15654391	Tbp	,NM_013684
ENSMUSG00000031819	126.438	134.579	78.6824	75.493	-0.757998	6.69744	2.1533e-13	1.43606e-12	chr8:123181733-123191987	Cox4nb	NM_010926
ENSMUSG00000045854	29.3153	27.3758	16.401	17.1551	-0.757991	4.49588	3.38227e-08	1.25871e-07	chr4:32887252-32888535	Lyrm2	NM_175364
ENSMUSG00000020571	902.045	847.391	518.502	518.378	-0.756238	9.44414	5.90161e-14	4.17433e-13	chr12:17273395-17291173	Pdia6	NM_027959
ENSMUSG00000039737	50.0145	52.9448	31.5362	29.3788	-0.755745	5.35608	1.42631e-10	7.01946e-10	chr5:136656943-136674804	Prkrip1	NM_025774
ENSMUSG00000027306	151.777	130.583	78.5242	89.1331	-0.755588	6.81396	1.2148e-11	6.80213e-11	chr2:119444465-119475510	Nusap1	NM_133851,NM_001042652
ENSMUSG00000021115	134.596	122.534	73.7252	78.8506	-0.755203	6.67851	9.21647e-13	5.80936e-12	chr12:107248526-107313605	Vrk1	NM_011705,NM_001029843,NM_001029844
ENSMUSG00000083774	21.3619	20.1486	12.8149	11.804	-0.755055	4.04723	6.00976e-07	1.9118e-06	chr7:88367248-88367760
ENSMUSG00000021076	145.71	128.119	81.7411	80.8966	-0.754883	6.76983	1.78142e-12	1.08718e-11	chr12:72038883-72063045	Actr10	NM_019785
ENSMUSG00000024761	17.0284	19.8201	11.7602	10.0203	-0.754615	3.87252	2.6072e-06	7.57701e-06	chr19:7742777-7743283
ENSMUSG00000020386	101.507	88.2048	55.584	57.1313	-0.754612	6.24062	5.75024e-12	3.32175e-11	chr11:51577196-51605427	Sar1b	NM_025535
ENSMUSG00000020283	66.8899	56.7227	35.8079	37.6678	-0.754509	5.623	1.05387e-10	5.28457e-10	chr11:23548824-23565905	Pex13	,NM_023651
ENSMUSG00000040331	235.95	224.92	133.475	140.021	-0.753947	7.52035	1.13181e-13	7.77929e-13	chr7:137676047-137690863	Nsmce4a
ENSMUSG00000045725	3.05899	2.51857	1.42388	1.88864	-0.753822	1.15373	0.0111579	0.0185103	chr6:54276877-54280194	Prr15	NM_030024
ENSMUSG00000063888	392.01	348.877	223.391	216.931	-0.753724	8.20608	3.66794e-13	2.39261e-12	chr17:46912050-46919595	Rpl7l1	NM_025433
ENSMUSG00000028633	247.931	258.756	143.073	157.229	-0.753378	7.65632	1.58546e-13	1.07107e-12	chr4:120212474-120242856	Ctps	NM_016748
ENSMUSG00000034342	19.2207	24.4192	10.4418	15.3189	-0.753325	4.11595	2.015e-05	5.18752e-05	chr9:43957345-44042129	Cbl	NM_007619
ENSMUSG00000044033	22.4326	21.9554	10.8109	15.5288	-0.752516	4.14414	5.16763e-06	1.4407e-05	chr2:76852423-77008693	Ccdc141	,NM_001025576
ENSMUSG00000053317	97.5308	96.3081	59.7501	55.3475	-0.7524	6.27107	9.23927e-13	5.82122e-12	chr4:47487565-47496105	Sec61b	NM_024171
ENSMUSG00000042043	147.8	128.557	85.0635	79.4277	-0.752181	6.78425	4.50452e-12	2.62815e-11	chr13:95558898-95612852	Tbca	NM_009321
ENSMUSG00000022201	198.019	163.543	103.627	111.744	-0.752135	7.1724	1.74387e-11	9.59521e-11	chr15:12047608-12114218	Zfr	NM_011767
ENSMUSG00000000028	129.395	116.128	70.7192	75.3356	-0.751955	6.61325	1.56759e-12	9.6232e-12	chr16:18780546-18812080	Cdc45l	,NM_009862
ENSMUSG00000042348	35.2803	28.7993	18.3522	19.8307	-0.751785	4.67668	1.02033e-07	3.5989e-07	chr13:114584767-114947663	Arl15	NM_172595
ENSMUSG00000029669	60.415	48.7289	32.1163	32.9462	-0.751661	5.44507	2.91061e-09	1.22786e-08	chr6:21721395-21802515	Tspan12	,NM_173007
ENSMUSG00000003923	173.088	151.388	96.9819	96.2155	-0.751446	7.01599	1.58017e-12	9.69224e-12	chr10:70690687-70700999	Tfam	,NM_009360
ENSMUSG00000024456	73.0079	83.0034	45.3004	47.1634	-0.751232	5.95652	6.84791e-12	3.92169e-11	chr18:38003255-38095130	Diap1	NM_007858,
ENSMUSG00000017418	137.4	117.114	71.9849	79.6375	-0.75111	6.66597	1.23439e-11	6.90388e-11	chr2:14971291-15000793	Arl5b	,NM_029466
ENSMUSG00000021963	35.5862	33.289	20.0925	20.8799	-0.750786	4.77942	7.49869e-09	3.01231e-08	chr14:58417055-58423806	Sap18	,NM_009119
ENSMUSG00000029754	5.09832	6.18693	3.16417	3.51496	-0.750386	2.16517	0.00102862	0.00204592	chr6:6813750-6817329	Dlx6	NM_010057
ENSMUSG00000045160	60.7719	55.0254	33.2238	35.7267	-0.75027	5.52955	8.94594e-11	4.51849e-10	chr6:83299141-83308390	Bola3	,NM_175277
ENSMUSG00000078877	2.44719	2.51857	1.58209	1.36402	-0.750134	0.983137	0.0141516	0.0230251	chr2:176583317-176595928	100039000
ENSMUSG00000048040	44.7122	43.9655	25.8407	26.9131	-0.749508	5.14383	3.51605e-10	1.64866e-09	chrX:132528363-132529890	6530401D17Rik,2900062L11Rik	NR_003642
ENSMUSG00000078525	31.8135	29.8396	17.7194	18.9913	-0.749281	4.62011	2.08253e-08	7.93428e-08	chr7:61667278-61667894
ENSMUSG00000075271	23.8601	20.0391	13.6059	12.5909	-0.749122	4.13178	1.20804e-06	3.67015e-06	chr2:75816304-75820024	Ttc30a1	NM_030188
ENSMUSG00000051355	153.918	137.646	86.4346	87.4019	-0.748882	6.86241	1.29655e-12	8.02345e-12	chr11:22799728-22882284	Commd1	NM_144514,
ENSMUSG00000054459	6.067	7.88423	3.74427	4.51174	-0.748881	2.47089	0.000728734	0.00148329	chr12:11332064-11443384	Vsnl1	NM_012038
ENSMUSG00000030793	5.86306	4.70864	3.16417	3.14773	-0.748457	2.0789	0.00148235	0.00287181	chr7:135136148-135137250	Pycard	NM_023258
ENSMUSG00000081281	215.914	204.333	122.928	127.483	-0.748255	7.38943	1.96112e-13	1.31269e-12	chrX:34208212-34209008
ENSMUSG00000036371	1903.76	1688.43	1051.72	1092.26	-0.747578	10.4859	5.63031e-13	3.61291e-12	chr6:67217005-67234041	Serbp1	NM_025814,NM_001113566,NM_001113565,NM_001113564
ENSMUSG00000001376	35.1274	37.5596	21.1472	22.0866	-0.747558	4.85654	4.94581e-09	2.03351e-08	chr6:3448405-3553307	Ccdc132	NM_024260
ENSMUSG00000056313	13.2556	11.4978	7.11939	7.65947	-0.747085	3.30552	2.2077e-05	5.64776e-05	chr8:25549048-25549368	1810011O10Rik	NM_026931
ENSMUSG00000025922	51.391	51.6308	28.2666	33.1036	-0.746798	5.36084	6.47638e-10	2.94128e-09	chr15:59042460-59043281
ENSMUSG00000078151	9.48287	11.3336	5.90645	6.45284	-0.746762	3.05067	7.05161e-05	0.00016838	chr11:54214455-54216045
ENSMUSG00000029228	1.68244	1.31404	0.843779	0.944318	-0.746654	0.260788	0.0474824	0.0697116	chr5:74988472-75098936	Lnx1	,NM_010727
ENSMUSG00000073940	7.74944	7.88423	3.0587	6.24299	-0.746538	2.63993	0.00247218	0.00460187	chr7:110961040-110962435	Hbb-b1	NM_016956,NM_008220
ENSMUSG00000048109	22.4326	25.788	13.3423	15.3189	-0.746441	4.26377	5.21871e-07	1.67219e-06	chr3:107128866-107135998	Rbm15	NM_001045807
ENSMUSG00000026276	344.595	307.595	187.635	201.874	-0.74639	8.02476	9.04515e-13	5.7063e-12	chr1:95375621-95406307	2013-09-02	NM_010891,
ENSMUSG00000057160	1.47851	1.8068	1.05472	0.891856	-0.746318	0.384354	0.0391078	0.0583682	chr12:25178072-25178521
ENSMUSG00000049536	16.3146	14.2354	9.70346	8.55133	-0.746211	3.60937	7.07797e-06	1.93607e-05	chrX:133242571-133244410	Tceal1	NM_146236
ENSMUSG00000036707	185.579	154.947	93.0794	110.59	-0.745791	7.08811	1.2815e-10	6.34963e-10	chr1:87690016-87748151	Cab39	,NM_133781
ENSMUSG00000038696	88.5577	89.6284	51.2596	54.9803	-0.745547	6.15177	2.02723e-12	1.22744e-11	chr2:34262398-34480470	Mapkap1	,NM_177345
ENSMUSG00000066148	106.3	105.835	60.5412	65.9973	-0.745295	6.40366	8.23556e-13	5.22947e-12	chr4:62069817-62088024	Prpf4	NM_027297
ENSMUSG00000064208	5.40421	4.43488	2.95323	2.93788	-0.743755	1.97668	0.00195738	0.00371466	chr10:27656162-27656859
ENSMUSG00000049950	21.7698	22.8314	13.184	13.4303	-0.743332	4.15365	3.79555e-07	1.23986e-06	chr2:3246224-3249874	Rpp38	NM_001013376
ENSMUSG00000059493	9.9927	10.1838	5.69551	6.34792	-0.743104	3.00945	6.2927e-05	0.000151224	chrX:158271228-158597662	Nhs	NM_001081052,
ENSMUSG00000052144	67.5527	62.8001	37.2318	40.7631	-0.742576	5.70291	2.64887e-11	1.42892e-10	chr6:100783632-100818711	Ppp4r2	NM_182939
ENSMUSG00000043483	1130.14	1032.89	629.196	665.797	-0.74231	9.75574	4.30073e-13	2.78793e-12	chr12:98160630-98161271
ENSMUSG00000029125	51.595	50.8642	30.4815	30.7953	-0.74186	5.3551	1.84053e-10	8.91371e-10	chr5:38430472-38529004	Stx18	,NM_026959
ENSMUSG00000030613	48.1791	41.5565	26.1044	27.7	-0.741491	5.16562	2.75728e-09	1.16486e-08	chr7:99710025-99730803	Ccdc90b	NM_025515,
ENSMUSG00000074026	19.0167	17.5205	10.6527	11.2269	-0.741437	3.86848	1.927e-06	5.70012e-06	chr8:129000001-129000705
ENSMUSG00000032030	59.9052	56.1204	32.7492	36.7235	-0.741277	5.53531	1.54711e-10	7.57056e-10	chr9:53422687-53478119	Cul5	NM_027807,
ENSMUSG00000021111	313.19	321.447	180.621	198.831	-0.741139	7.98592	3.3301e-13	2.181e-12	chr12:107037732-107087161	Papola	NM_011112,
ENSMUSG00000024146	94.0129	82.8392	55.0039	51.0456	-0.741119	6.1443	2.01409e-11	1.09745e-10	chr17:87424927-87435149	Cript	NM_019936
ENSMUSG00000023921	45.324	37.8334	23.3094	26.5983	-0.740806	5.0564	2.08987e-08	7.9581e-08	chr17:41071656-41097848	Mut	NM_008650
ENSMUSG00000020988	38.6962	38.6546	22.3074	23.9752	-0.740675	4.94974	3.30096e-09	1.38333e-08	chr12:70793147-70825836	L2hgdh	NM_145443
ENSMUSG00000081436	2.14129	2.35432	1.47661	1.20663	-0.739641	0.84214	0.0206823	0.0327363	chr8:98101371-98102808
ENSMUSG00000081670	2.54916	1.64255	0.949252	1.57386	-0.739464	0.751213	0.0336931	0.0510116	chr6:38492303-38496074
ENSMUSG00000036782	67.9606	55.9561	35.0696	39.3991	-0.739318	5.63252	1.03643e-09	4.59127e-09	chrX:22796397-22942208	Klhl13	NM_026167,
ENSMUSG00000025323	21.4129	21.6269	11.7074	14.0598	-0.739237	4.10424	1.32167e-06	3.99622e-06	chr12:119473406-119539842	Sp4	NM_009239
ENSMUSG00000032330	274.901	275.455	174.557	155.235	-0.738954	7.78155	6.41634e-13	4.10466e-12	chr9:79603215-79607520	Cox7a2	NM_009945
ENSMUSG00000040767	70.0509	67.235	41.978	40.3434	-0.73888	5.77874	6.61657e-12	3.79368e-11	chr11:32105474-32108984	Snrnp25	NM_030093,
ENSMUSG00000031357	44.4573	42.104	26.4208	25.4966	-0.738821	5.11352	8.68573e-10	3.88422e-09	chrX:159294784-159326363	Syap1	NM_025932
ENSMUSG00000082044	213.772	194.094	125.248	119.614	-0.738663	7.35038	1.10296e-12	6.88384e-12	chr2:131147824-131148102		NM_009227
ENSMUSG00000041840	52.2577	48.6742	29.3213	31.2674	-0.737839	5.33564	4.93784e-10	2.27871e-09	chr18:77996314-78006499	Ccdc5	NM_146089
ENSMUSG00000007656	250.633	240.305	143.759	150.829	-0.73781	7.6175	3.36177e-13	2.19977e-12	chr9:74885539-74908120	Arpp19	NM_021548,NM_001142655
ENSMUSG00000036197	61.3327	70.4653	38.7084	40.1335	-0.737563	5.71812	5.06877e-11	2.63967e-10	chr15:93070173-93105582	Glt8d3	,NM_001033275
ENSMUSG00000038646	38.5433	35.26	22.7293	21.6144	-0.737165	4.88456	9.76125e-09	3.8695e-08	chr7:88907842-88914366	2610204K14Rik	NM_025997,
ENSMUSG00000028719	115.375	101.564	65.6566	64.7907	-0.73706	6.44053	5.25268e-12	3.04397e-11	chr4:114633245-114659751	Cmpk1	NM_025647
ENSMUSG00000030754	159.883	153.578	85.2217	102.931	-0.737026	6.97042	1.98354e-11	1.08323e-10	chr7:121359076-121398225	Copb1	NM_033370
ENSMUSG00000022313	34.5666	32.5225	20.9363	19.3585	-0.737008	4.74665	1.77752e-08	6.82567e-08	chr15:51709038-51714224	Utp23	NM_030132
ENSMUSG00000034892	12.032	13.0856	7.54128	7.50208	-0.736921	3.32689	1.722e-05	4.46393e-05	chr12:70258711-70260076	Rps29	NM_009093
ENSMUSG00000022021	23.1973	26.7188	13.5532	16.3157	-0.736627	4.31729	8.45428e-07	2.636e-06	chr14:87055174-87541031	Diap3	NM_019670
ENSMUSG00000010054	54.7559	59.3507	33.6984	34.6775	-0.736586	5.51121	9.63502e-11	4.84975e-10	chr9:107465586-107467372	Tusc2	NM_019742
ENSMUSG00000040850	167.939	193.656	100.462	115.994	-0.736333	7.17486	2.22941e-11	1.2107e-10	chr11:30671775-30780334	Psme4	NM_134013,
ENSMUSG00000026775	157.997	155.385	88.1749	100.098	-0.735248	6.97051	2.89891e-12	1.71958e-11	chr2:23012066-23054156	Yme1l1	NM_013771
ENSMUSG00000046185	18.7618	17.63	10.7582	11.122	-0.73518	3.86479	2.11519e-06	6.22527e-06	chr7:30553571-30566438	Zfp84	NM_023750,
ENSMUSG00000039016	89.3225	81.8537	54.7929	48.2127	-0.735167	6.09905	3.06156e-11	1.64123e-10	chr9:50412047-50413423	Timm8b	NM_013897
ENSMUSG00000026095	194.603	164.693	100.726	115.731	-0.735065	7.16942	6.89919e-11	3.52867e-10	chr1:53401488-53409535	Asnsd1	,NM_133728
ENSMUSG00000024165	581.616	586.445	341.678	359.995	-0.734923	8.86859	1.90459e-13	1.2772e-12	chr17:25079101-25097581	Hn1l	NM_198937
ENSMUSG00000028419	117.618	105.944	66.6058	67.9909	-0.734622	6.48455	3.47127e-12	2.05072e-11	chr4:40895564-40912745	Chmp5	NM_029814
ENSMUSG00000084353	60.2111	57.2154	37.4427	33.2085	-0.734401	5.55516	2.35893e-10	1.12848e-09	chr1:8782004-8782243
ENSMUSG00000083819	3.9257	3.77786	2.16218	2.46572	-0.73427	1.62423	0.00430361	0.00770152	chr11:6681681-6683141
ENSMUSG00000068141	114.559	105.397	66.2367	66.2072	-0.733918	6.46112	1.87788e-12	1.14247e-11	chr17:3044014-3044733
ENSMUSG00000023068	151.471	142.409	89.5461	87.3494	-0.733918	6.8789	1.25466e-12	7.78401e-12	chr10:52137365-52156570	Nus1	NM_030250
ENSMUSG00000028576	39.1551	44.5678	24.4169	25.8114	-0.73354	5.06494	3.58414e-09	1.49513e-08	chr4:94281212-94359760	Ift74	NM_026319,
ENSMUSG00000042541	319.104	286.022	189.323	175.381	-0.733441	7.92162	2.09798e-12	1.2666e-11	chr6:6508290-6528630	Shfm1	NM_009169
ENSMUSG00000029373	2.70211	1.36879	0.158209	2.30833	-0.733267	0.711523	0.184341	0.236663	chr5:91201461-91202407	Pf4	NM_019932
ENSMUSG00000026889	64.2388	58.3105	37.4427	36.4087	-0.7331	5.61778	6.34231e-11	3.26214e-10	chr2:35971600-35992131	Rbm18	NM_026434,
ENSMUSG00000071291	16.1617	14.5639	8.43779	10.0727	-0.733026	3.62196	1.10549e-05	2.94313e-05	chr13:67591550-67601444	Zfp58	NM_001007575,
ENSMUSG00000041769	92.9423	93.4063	54.8456	57.2886	-0.732499	6.22138	2.50019e-12	1.49704e-11	chr7:146038047-146074411	Ppp2r2d	NM_026391
ENSMUSG00000041645	126.387	151.607	77.4167	89.343	-0.732299	6.79658	1.11286e-10	5.55554e-10	chr12:104646194-104664057	Ddx24	,NM_020494
ENSMUSG00000026455	56.4893	54.0398	32.8547	33.7331	-0.732074	5.46853	2.35105e-10	1.12517e-09	chr1:136352108-136387595	Klhl12	,NM_153128
ENSMUSG00000058729	20.1893	19.5463	11.8129	12.1188	-0.731982	3.99239	1.24562e-06	3.77882e-06	chr1:182571281-182620649	Lin9	NM_001103182,NM_175186
ENSMUSG00000032126	140.561	136.551	86.4346	80.5294	-0.731759	6.79462	1.89709e-12	1.15343e-11	chr9:44144434-44152244	Hmbs	NM_013551,NM_001110251
ENSMUSG00000024965	4.38455	3.72311	2.63681	2.25587	-0.731597	1.70143	0.00423865	0.00760019	chr19:7073468-7093921	Fermt3	NM_153795
ENSMUSG00000046434	60.466	64.4426	36.0188	39.1367	-0.731027	5.64399	4.94396e-11	2.57743e-10	chr15:103070885-103075386	Hnrnpa1	NM_001039129,NM_010447,NR_002883,NR_002885
ENSMUSG00000029433	99.927	98.2791	59.8556	59.597	-0.730936	6.31125	1.43422e-12	8.83791e-12	chr5:123961914-123974152	Diablo	NM_023232,
ENSMUSG00000042029	56.4893	55.7371	32.0636	35.5693	-0.730654	5.49062	2.05267e-10	9.88534e-10	chr12:117643875-117702004	Ncapg2	NM_133762
ENSMUSG00000039682	244.464	239.703	142.81	149.097	-0.730394	7.60002	4.21197e-13	2.73403e-12	chr5:45884699-45903394	Lap3	NM_024434
ENSMUSG00000025602	15.04	16.1517	10.0199	8.76117	-0.729903	3.64238	9.18639e-06	2.47275e-05	chr9:39999911-40020771	Zfp202	NM_030713
ENSMUSG00000025066	241.609	251.419	144.603	152.455	-0.72978	7.62578	5.19696e-13	3.34512e-12	chr19:47806249-47810028	6330577E15Rik	NM_026377,
ENSMUSG00000028899	52.3597	48.1267	31.8527	28.8542	-0.729295	5.33273	1.335e-09	5.85347e-09	chr4:131830328-131849006	Taf12	,NM_025579
ENSMUSG00000050919	1.2236	1.5878	1.05472	0.629545	-0.728962	0.164724	0.064161	0.091788	chr13:99954778-100016984	Zfp366	NM_001004149
ENSMUSG00000028848	35.5353	38.3261	22.1492	22.3489	-0.728947	4.88655	9.23666e-09	3.67151e-08	chr4:133140295-133147646	Gpn2	NM_133884,
ENSMUSG00000028232	25.2876	19.2178	13.8169	13.168	-0.728638	4.16053	6.31757e-06	1.73837e-05	chr4:3476418-3501976	Tmem68	NM_028097,
ENSMUSG00000027834	2.29424	2.24482	1.21293	1.5214	-0.728586	0.862462	0.0217412	0.0342341	chr3:75361467-75446266	Serpini1	NM_009250,
ENSMUSG00000060647	20.7501	19.9296	13.4477	11.122	-0.728516	4.0278	2.6823e-06	7.7767e-06	chr12:9436352-9436905
ENSMUSG00000024644	108.543	116.785	66.5531	69.25	-0.7285	6.49615	2.19448e-12	1.32376e-11	chr18:84836863-84855015	Cndp2	NM_023149,
ENSMUSG00000037904	7.54551	7.71998	4.64079	4.5642	-0.72841	2.61242	0.000293498	0.000639977	chr12:112214639-112217182	Ankrd9	NM_175207
ENSMUSG00000035161	36.351	37.5049	22.2547	22.2964	-0.728276	4.88729	7.50909e-09	3.01438e-08	chr14:63295167-63379949	Ints6	NM_008715
ENSMUSG00000029640	65.6663	67.235	38.0228	42.1795	-0.727743	5.73521	3.06614e-11	1.64248e-10	chr5:147546388-147606532	Usp12	NM_011669,
ENSMUSG00000031935	100.437	96.6366	57.3242	61.7479	-0.727685	6.30442	3.6507e-12	2.15063e-11	chr9:15066320-15084348	Med17	NM_144933
ENSMUSG00000015747	29.0604	28.7446	17.192	17.7322	-0.726975	4.53478	7.33063e-08	2.62887e-07	chr3:95803761-95861779	Vps45	NM_013841
ENSMUSG00000045624	38.7982	53.2733	26.5263	28.8017	-0.726348	5.20268	1.54515e-07	5.32015e-07	chr2:139945617-139996294	Esf1	NM_001081090,
ENSMUSG00000029613	83.4594	85.9053	49.6248	52.7244	-0.725704	6.08576	7.03769e-12	4.02406e-11	chr5:144578689-144663578	Eif2ak1	NM_013557
ENSMUSG00000020475	10.0437	12.7571	6.1174	7.60701	-0.725254	3.1893	0.000138896	0.000318074	chr11:5701646-5703725	Pgam2	NM_018870
ENSMUSG00000018666	441.769	401.713	256.403	254.756	-0.72502	8.40371	1.28171e-12	7.93833e-12	chr11:96650441-96669954	Cbx1	,NM_007622
ENSMUSG00000053702	19.1697	24.8572	10.1254	16.3682	-0.724919	4.13913	0.000108431	0.000252753	chr2:17268361-17652695	Nebl	NM_028757,
ENSMUSG00000041747	108.747	98.2791	57.7989	67.6761	-0.724655	6.37731	6.10174e-11	3.14762e-10	chr13:99016800-99032947	Utp15	NM_178918
ENSMUSG00000062376	13.2556	12.8119	8.38506	7.39716	-0.724587	3.38701	2.02647e-05	5.21244e-05	chr19:46764424-46776388	2010012O05Rik	NM_025563
ENSMUSG00000051346	36.453	38.2714	24.3114	20.8799	-0.7244	4.90549	2.1177e-08	8.05774e-08	chr10:127646970-127648854	Spryd4	NM_025716
ENSMUSG00000026820	34.6176	40.8447	23.784	21.7718	-0.723873	4.91832	3.40386e-08	1.26578e-07	chr2:32251795-32258254	Ptges2	NM_133783
ENSMUSG00000040044	102.17	86.8361	54.1073	60.6462	-0.723782	6.24699	1.91096e-10	9.23643e-10	chr4:34518045-34562171	Orc3l	NM_015824,
ENSMUSG00000035399	12.8478	11.6073	6.27561	8.55133	-0.723439	3.29614	9.78869e-05	0.000229456	chr2:163231561-163245206	3230401D17Rik	NM_025699
ENSMUSG00000031715	120.83	127.626	70.4028	79.8998	-0.723426	6.63921	9.05737e-12	5.12268e-11	chr8:83223845-83263358	Smarca5	NM_053124
ENSMUSG00000057967	5.55716	5.47516	3.53333	3.14773	-0.723068	2.14644	0.00141862	0.00275932	chr11:33017430-33047400	Fgf18	NM_008005,
ENSMUSG00000028245	110.481	99.2099	58.1153	69.1451	-0.722854	6.3965	1.12211e-10	5.59216e-10	chr4:6323371-6381408	Nsmaf	NM_010945,
ENSMUSG00000005698	182.265	186.21	103.627	119.509	-0.722796	7.20843	7.70212e-12	4.38507e-11	chr8:108160479-108206821	Ctcf	NM_181322,NM_007794
ENSMUSG00000038374	223.867	223.606	136.587	134.565	-0.722728	7.48904	6.17518e-13	3.95212e-12	chr3:96433863-96435822	Rbm8a	NM_001102407,NM_025875
ENSMUSG00000068299	1.88638	2.57333	1.3184	1.36402	-0.722617	0.832693	0.0263583	0.0407826	chr6:85849045-85854878	1700019G17Rik	NM_029331
ENSMUSG00000022765	36.6059	37.2858	21.4109	23.3456	-0.722512	4.89029	1.28285e-08	5.02127e-08	chr16:17406144-17428504	Snap29	NM_023348
ENSMUSG00000021374	169.672	170.551	98.8804	107.285	-0.722357	7.09371	2.23262e-12	1.34502e-11	chr13:46775473-46822956	Nup153	NM_175749
ENSMUSG00000022800	155.703	137.043	84.2724	93.54	-0.722328	6.87833	3.08962e-11	1.65445e-10	chr16:32877926-32908961	Fyttd1	NM_027226,
ENSMUSG00000068959	3.72177	3.12084	1.68756	2.46572	-0.722301	1.46017	0.00944276	0.0158908	chr7:46773136-46795790	Zfp619	NM_001004139,
ENSMUSG00000021807	176.096	157.137	103.416	98.996	-0.722206	7.0652	7.48796e-12	4.2698e-11	chr14:20631143-20643020	2700060E02Rik	NM_026528
ENSMUSG00000040029	78.3101	76.1595	44.2984	49.3669	-0.72217	5.95493	2.56893e-11	1.38785e-10	chr6:148719206-148779989	Ipo8	NM_001081113,
ENSMUSG00000040429	4.99635	4.27063	2.68955	2.93788	-0.72215	1.89766	0.00284744	0.00525283	chr5:3890581-3893933	Mterf	NM_172135,NM_001013023,
ENSMUSG00000027282	238.295	209.425	136.323	135.772	-0.721779	7.49155	6.08289e-12	3.50144e-11	chr2:90687335-90705548	Mtch2	,NM_019758
ENSMUSG00000044068	8.25927	6.7892	4.64079	4.51174	-0.721625	2.598	0.000559665	0.00116349	chr11:22873215-22876498	Zrsr1	NM_011663
ENSMUSG00000036435	45.9868	44.2393	24.5751	30.1657	-0.721404	5.17956	1.1897e-08	4.6717e-08	chr5:76958348-76999310	Exoc1	,NM_027270
ENSMUSG00000027011	207.552	211.56	130.522	123.601	-0.721393	7.39489	1.02873e-12	6.43707e-12	chr2:78709204-78760739	Ube2e3	NM_009454,
ENSMUSG00000022678	192.614	202.252	111.695	127.64	-0.720794	7.3087	7.06626e-12	4.03723e-11	chr16:14163380-14192921	Nde1	NM_001114085,NM_023317,
ENSMUSG00000042659	31.3546	34.1103	21.3582	18.3093	-0.720701	4.71552	8.41195e-08	2.99456e-07	chr7:75881880-75894124	Arrdc4	NM_001042592,NM_025549,
ENSMUSG00000037001	5.20028	5.74892	3.6388	2.99034	-0.720594	2.13446	0.00159891	0.0030768	chr11:58701655-58717727	Zfp39	,NM_011758
ENSMUSG00000018697	55.2657	56.3942	33.1183	34.625	-0.720247	5.48684	2.01431e-10	9.71343e-10	chr11:84236358-84327003	Aatf	NM_019816,
ENSMUSG00000005470	78.565	90.7234	53.2636	49.2619	-0.719877	6.08605	7.883e-11	4.00657e-10	chr8:86479613-86494075	Asf1b	NM_024184
ENSMUSG00000043716	785.854	754.368	452.529	483.229	-0.719851	9.27378	1.01363e-12	6.3453e-12	chr1:16091385-16094483	Rpl7	NM_011291
ENSMUSG00000027671	270.262	242.44	156.627	155.393	-0.719263	7.68781	2.78113e-12	1.65305e-11	chr3:32607650-32625891	Actl6a	NM_019673
ENSMUSG00000063383	1.47851	1.20454	0.949252	0.682008	-0.719175	0.110838	0.0693103	0.0984978	chr17:22281326-22302944	EG210853	NM_177596
ENSMUSG00000022711	49.4027	52.1783	30.7452	30.9002	-0.719029	5.35039	7.40363e-10	3.3447e-09	chr16:8637800-8657616	Pmm2	NM_016881
ENSMUSG00000038379	61.2308	61.7051	36.7044	37.9826	-0.718615	5.62643	4.97203e-11	2.59114e-10	chr9:83728325-83765989	Ttk	NM_001110265,NM_009445
ENSMUSG00000038046	29.2133	25.0762	17.4029	15.6862	-0.718201	4.44959	6.38474e-07	2.02315e-06	chr11:76057272-76064124	Rnmtl1	NM_183263
ENSMUSG00000031207	298.353	316.136	182.731	190.385	-0.718178	7.94771	9.43734e-13	5.93576e-12	chrX:93291381-93363892	Msn	NM_010833,
ENSMUSG00000047657	4.18062	3.5041	2.42587	2.25587	-0.718014	1.62949	0.00561427	0.00982295	chr8:76274200-76274682
ENSMUSG00000031209	39.9708	36.7383	23.0985	23.608	-0.717742	4.9475	1.32441e-08	5.17841e-08	chrX:93650800-93769821	Heph	,NM_010417,NM_181273
ENSMUSG00000040782	37.8295	36.7931	22.0965	23.2932	-0.7177	4.90695	1.11641e-08	4.40289e-08	chr1:161162457-161277711	Rfwd2	NM_011931
ENSMUSG00000063145	16.1107	14.7282	10.0726	8.70871	-0.71763	3.63303	1.27045e-05	3.3572e-05	chr2:69485312-69505626	Bbs5	NM_028284,
ENSMUSG00000012483	84.887	75.3382	52.3143	45.3797	-0.71701	6.0109	2.31236e-10	1.10774e-09	chr6:8205937-8209113	Rpa3	NM_026632
ENSMUSG00000072066	1.12163	1.31404	0.896515	0.577083	-0.716677	-0.035796	0.0849452	0.118353	chr13:62704842-62725544	6720489N17Rik
[truncated: 11,982 more rows]

## Sheet: Females up-regulated
ENSG	Female WT1.htseq	Female WT2.htseq	Female T/Tmut1.htseq	Female T/Tmut2.htseq	logFC	logCPM	PValue	FDR	LOCUS	mgi_symbol	refseq_dna
ENSMUSG00000033249	0.0509832	0.0547516	5.69551	6.40038	6.67193	1.61086	6.46327e-44	4.78741e-42	chr8:107793769-107799745	Hsf4
ENSMUSG00000027313	1.27458	0.821274	49.1501	53.9311	5.60041	4.71755	9.42222e-176	2.74978e-172	chr2:119177026-119180058	Chac1	NM_026929
ENSMUSG00000017167	0.203933	0.164255	9.1761	7.97424	5.48644	2.13225	2.6438e-51	3.24188e-49	chr11:101037431-101052034	Cntnap1	NM_016782
ENSMUSG00000025127	0.101966	0.164255	5.59004	4.51174	5.18914	1.37537	1.87979e-33	6.7728e-32	chr11:120392094-120400288	Gcgr	NM_008101
ENSMUSG00000024186	0.509832	0.164255	12.7622	10.3875	5.0488	2.57575	3.61218e-57	5.92235e-55	chr17:26339903-26348269	Rgs11	NM_001081069,
ENSMUSG00000070691	0.152949	0.164255	4.9572	5.61345	5.00359	1.44647	9.4873e-35	3.70157e-33	chr4:134676560-134733905	Runx3	NM_019732,
ENSMUSG00000040280	1.68244	1.86155	57.8516	55.6098	4.99801	4.87115	2.46335e-175	5.99087e-172	chr10:126952034-126954208	Ndufa4l2	NM_001098789
ENSMUSG00000035486	0.152949	0.164255	5.16815	4.87898	4.93006	1.37522	1.97485e-33	7.08033e-32	chr10:79819204-79828234	6330514A18Rik	NM_183152,
ENSMUSG00000040258	1.01966	0.766523	24.8387	27.5951	4.85829	3.76187	3.23698e-101	1.81669e-98	chr10:126962529-126971615	Nxph4	NM_183297,
ENSMUSG00000039114	1.32556	1.25929	40.0795	32.3691	4.80002	4.23017	3.42435e-114	2.9393e-111	chr13:36817497-36826325	Nrn1	NM_153529,
ENSMUSG00000007594	0.152949	0.32851	6.06466	6.55777	4.6935	1.71324	4.95323e-38	2.49233e-36	chr8:72607428-72614596	Hapln4	NM_177900
ENSMUSG00000003541	1.73343	1.86155	49.8884	40.9205	4.65516	4.5614	3.128e-130	4.14943e-127	chr17:35958629-35959855	Ier3	NM_133662
ENSMUSG00000030790	1.88638	1.86155	47.1989	39.1892	4.52114	4.4947	4.542e-124	5.09822e-121	chr7:117771175-117773333	Adm	NM_009627
ENSMUSG00000000731	0.254916	0.164255	5.5373	4.35436	4.50668	1.36774	8.7666e-30	2.42277e-28	chr10:77492778-77506325	Aire	NM_009646,
ENSMUSG00000006179	0.254916	0.32851	6.43382	6.61023	4.45835	1.76992	4.93422e-38	2.49135e-36	chr13:22094045-22101637	Prss16	NM_019429
ENSMUSG00000030103	3.46685	3.83261	80.4227	74.5487	4.40802	5.34282	1.53883e-182	5.61365e-179	chr6:108610623-108616919	Bhlhb2	NM_011498
ENSMUSG00000018126	0.203933	0.492765	7.64675	6.40038	4.32867	1.88284	1.79852e-37	8.6329e-36	chr15:79088625-79115939	Baiap2l2	NM_177580
ENSMUSG00000002771	0.407865	0.219006	6.32834	6.03314	4.25789	1.70111	5.34428e-35	2.13654e-33	chr7:53087253-53122499	Grin2d	NM_008172
ENSMUSG00000042826	1.68244	1.42354	34.0148	25.654	4.25328	3.97281	8.52405e-85	2.82688e-82	chr11:69609570-69615359	Fgf11	,NM_010198
ENSMUSG00000031026	0.254916	0.32851	6.17014	5.03636	4.2391	1.56068	1.65679e-31	5.22158e-30	chr7:116592517-116651648	Trim66	,NM_181853
ENSMUSG00000004267	0.764747	0.657019	14.7134	12.1712	4.22421	2.82417	2.17727e-56	3.49128e-54	chr6:124710073-124719639	Eno2	,NM_013509
ENSMUSG00000043822	0.458848	0.492765	8.49053	8.49886	4.14121	2.16659	5.14689e-43	3.50951e-41	chr10:79802538-79811157	Adamtsl5	NM_001113548,,NM_025629
ENSMUSG00000038884	0.458848	1e-08	4.85173	3.51496	4.10026	1.14437	5.39946e-23	8.62968e-22	chr9:20673140-20678739	A230050P20Rik	NM_175687
ENSMUSG00000028463	0.560815	0.438013	9.33431	7.55455	4.05529	2.16223	1.16842e-39	6.53242e-38	chr4:43519898-43526597	Car9	NM_139305,
ENSMUSG00000034891	0.356882	0.602268	7.69948	8.28902	4.05381	2.08414	7.27239e-40	4.14526e-38	chr13:54860222-54867801	Sncb	NM_033610
ENSMUSG00000043664	0.356882	0.32851	6.22287	5.29867	4.04305	1.6111	2.16642e-31	6.78377e-30	chr8:74078138-74082477	Tmem221	NM_001100462
ENSMUSG00000030256	2.09031	1.97106	35.386	31.2674	4.03052	4.14474	7.57287e-99	4.09272e-96	chr6:145811257-145813860	Bhlhb3	NM_024469,
ENSMUSG00000040364	1.58048	0.492765	22.6238	11.4892	4.00399	3.17797	7.88646e-35	3.11025e-33	chr7:52933059-52949774	Sec1	NM_019934
ENSMUSG00000014776	0.407865	0.985529	12.0239	9.91534	3.98504	2.5448	2.67859e-44	2.05715e-42	chr8:107800347-107805839	Nol3	NM_030152
ENSMUSG00000004952	0.815731	0.711771	12.9731	11.4367	3.9829	2.69818	9.61519e-52	1.18902e-49	chr5:136559786-136587730	Rasa4	NM_001039103,NM_133914
ENSMUSG00000020108	45.0181	46.5389	701.602	738.667	3.97628	8.58113	6.35749e-271	9.27685e-267	chr10:59412423-59414518	Ddit4	NM_029083
ENSMUSG00000040488	6.83174	7.06296	111.853	104.977	3.96342	5.85051	1.15051e-199	5.59609e-196	chr7:28090159-28122711	Ltbp4	NM_175641,,NM_001113549
ENSMUSG00000005373	0.305899	0.219006	4.85173	3.35758	3.92472	1.12817	1.84977e-22	2.82933e-21	chr5:135582783-135614254	Mlxipl	NM_021455,
ENSMUSG00000034949	1.32556	1.36879	23.5203	17.5223	3.92281	3.4515	2.83334e-63	6.17076e-61	chr10:80695900-80714868	Zfr2	NM_001034895,
ENSMUSG00000067235	0.203933	0.492765	5.80098	4.61667	3.8978	1.47492	2.078e-27	4.72308e-26	chr17:35607034-35611508	H2-Q10	NM_010391,
ENSMUSG00000007888	2.65112	3.01134	49.8357	32.7888	3.86644	4.46449	2.83981e-77	7.96894e-75	chr8:73017092-73027971	Crlf1	,NM_018827
ENSMUSG00000017400	0.356882	0.492765	6.32834	5.66591	3.80663	1.68413	5.57871e-31	1.68889e-29	chr11:97897938-97914776	Stac2	NM_146028,
ENSMUSG00000020303	12.6438	11.0051	164.221	158.908	3.7679	6.43824	8.00244e-206	5.83858e-202	chr11:31259441-31270061	Stc2	NM_011491
ENSMUSG00000024940	2.80407	2.40907	36.4934	33.8381	3.74655	4.24011	1.51157e-96	7.11512e-94	chr19:5740904-5758532	Ltbp3	,NM_008520
ENSMUSG00000020256	2.09031	2.35432	28.2139	30.428	3.72104	3.98011	5.97424e-86	2.02735e-83	chr10:82950215-82996847	Aldh1l2	NM_153543
ENSMUSG00000030329	0.254916	0.602268	5.74825	5.50852	3.71531	1.59925	7.03673e-29	1.81413e-27	chr6:124946738-124953112	C530028O21Rik	NM_175696,NM_001145927,NM_001145926
ENSMUSG00000044364	0.407865	0.602268	6.85571	6.13807	3.67756	1.80874	8.27949e-32	2.68476e-30	chr2:151527744-151537893	5430405G05Rik
ENSMUSG00000041078	0.305899	0.32851	4.00795	4.03958	3.63958	1.11962	1.23556e-22	1.92416e-21	chr14:35633414-36393995	Grid1	NM_008166
ENSMUSG00000075590	6.88273	5.31091	83.4287	67.886	3.62493	5.35372	1.6074e-122	1.67537e-119	chr15:75916025-75921935	Nrbp2	NM_144847
ENSMUSG00000034818	0.713764	0.32851	6.75023	6.24299	3.6045	1.81314	5.75884e-31	1.73981e-29	chr10:80921972-80945454	Brunol5	NM_176954,
ENSMUSG00000050896	0.917697	1.47829	14.8189	13.9549	3.59071	2.96277	7.31735e-51	8.34178e-49	chr2:84712035-84726913	Rtn4rl2	NM_199223
ENSMUSG00000011751	0.509832	0.547516	6.53929	6.24299	3.58097	1.7921	3.37933e-31	1.04473e-29	chr7:28141402-28231608	Spnb4	NM_032610,
ENSMUSG00000037843	0.254916	0.438013	4.42984	3.77727	3.55433	1.1546	5.79401e-22	8.42933e-21	chr2:157740389-157770455	Vstm2l	,NM_198627
ENSMUSG00000031842	0.407865	0.492765	6.48655	4.19697	3.55312	1.53485	2.61861e-23	4.30302e-22	chr8:73247963-73275073	Pde4c	,NM_201607
ENSMUSG00000056596	1.17261	1.36879	16.2955	13.2729	3.53711	3.00572	3.40533e-49	3.57486e-47	chr4:133047021-133054421	2300002D11Rik	NM_001081156
ENSMUSG00000006651	7.13764	7.22721	87.753	78.7456	3.5338	5.49925	1.41353e-146	2.29181e-143	chr7:31220001-31230580	Aplp1	NM_007467,
ENSMUSG00000006731	2.19228	1.75205	25.1552	19.5159	3.49092	3.60419	1.3668e-60	2.65924e-58	chr10:126602281-126609386	B4galnt1	NM_008080,NM_027739
ENSMUSG00000017390	4.33357	5.63942	58.8536	50.6784	3.46191	4.90135	7.96136e-106	5.28056e-103	chr11:78136701-78140262	Aldoc	NM_009657,
ENSMUSG00000020131	1.42753	0.985529	14.5552	11.9089	3.43825	2.85308	1.31007e-44	1.03894e-42	chr10:79784032-79792198	Pcsk4	NM_008793
ENSMUSG00000022756	0.305899	0.383261	4.32437	3.14773	3.41891	1.02972	5.21685e-19	5.86474e-18	chr16:17573049-17576764	Slc7a4	NM_144852,
ENSMUSG00000021259	0.662781	0.711771	7.33033	7.02992	3.37435	1.97715	1.62302e-31	5.13733e-30	chr12:109572587-109600441	Cyp46a1	NM_010010
ENSMUSG00000040136	1.07065	0.602268	8.75421	8.76117	3.36374	2.26402	5.54615e-35	2.20705e-33	chr7:53359893-53435403	Abcc8	,NM_011510
ENSMUSG00000078607	0.560815	0.602268	6.32834	5.66591	3.35326	1.71904	1.43957e-27	3.31329e-26	chr11:106889677-106891268	1810010H24Rik
ENSMUSG00000010064	5.65913	5.96793	62.5979	54.6655	3.33383	5.01053	2.52386e-110	1.84141e-107	chr9:107553492-107569730	Slc38a3	NM_023805
ENSMUSG00000009248	0.356882	0.602268	4.79899	4.87898	3.33022	1.41187	1.16823e-23	1.98681e-22	chr7:150152734-150155169	Ascl2	NM_008554,
ENSMUSG00000073421	3.31391	2.90184	32.4855	29.746	3.31733	4.09776	4.18832e-77	1.15313e-74	chr17:34400185-34406355	Rmcs2,H2-Ab1	NM_207105,
ENSMUSG00000055692	0.662781	1.04028	9.28157	7.50208	3.30182	2.20898	8.04295e-32	2.61387e-30	chr16:17276402-17283322	Tmem191c	,NM_177473
ENSMUSG00000031297	6.21995	4.27063	50.1521	53.1966	3.28933	4.83167	2.00997e-97	9.7765e-95	chrX:98274560-98281359	Slc7a3	,NM_007515
ENSMUSG00000046607	0.611798	0.766523	6.32834	7.08239	3.27604	1.88765	5.6123e-29	1.46241e-27	chr5:118619773-118639487	Hrk	NM_007545
ENSMUSG00000028943	9.94172	10.8408	103.521	96.4254	3.26744	5.78656	1.57665e-149	2.87581e-146	chr4:151494977-151526331	Espn	,NM_207687,NM_207688,NM_207691,NM_207689,NM_207690,NM_019585
ENSMUSG00000037482	6.57683	4.05162	94.2923	8.34148	3.2546	4.82354	3.44434e-09	1.43887e-08	chr2:131681152-131685483	Erv3
ENSMUSG00000024924	7.85141	8.10324	70.0864	81.6311	3.24937	5.39003	3.74834e-118	3.64639e-115	chr19:27292074-27324109	Vldlr	NM_013703,
ENSMUSG00000046613	0.662781	0.492765	5.69551	5.45606	3.24841	1.62325	1.41357e-25	2.77989e-24	chr16:20589544-20598540	BC052055	NM_001144953,NM_182636
ENSMUSG00000037321	1.32556	1.14978	11.6547	11.9614	3.24363	2.70684	3.13184e-42	1.98695e-40	chr17:34324679-34334170	Tap1	NM_013683
ENSMUSG00000041556	1.12163	1.20454	10.6527	10.7547	3.19667	2.56998	4.87855e-39	2.57927e-37	chr4:147534734-147540515	Fbxo2	NM_176848
ENSMUSG00000028965	0.458848	0.438013	5.80098	2.46572	3.18292	1.19646	4.15896e-14	2.96906e-13	chr4:150294299-150320211	Tnfrsf9	,NM_001077508,NM_001077509,NM_011612
ENSMUSG00000018554	3.97669	3.66836	37.2845	31.6347	3.16772	4.25929	1.33873e-74	3.48834e-72	chr11:69749401-69755101	Ybx2	,NM_016875
ENSMUSG00000054136	0.917697	0.547516	6.59202	6.76761	3.16444	1.89202	5.3648e-28	1.28755e-26	chr15:89153407-89155158	Adm2	NM_182928
ENSMUSG00000058498	0.764747	0.547516	6.38108	5.50852	3.15808	1.72438	2.26635e-25	4.4094e-24	chr4:151681132-151692717	Rnf207	NM_001033489
ENSMUSG00000061232	7.64747	8.70551	79.4207	65.2629	3.14721	5.33161	2.47649e-104	1.50571e-101	chr17:34132973-34137229	H2-K1	NM_001001892,
ENSMUSG00000053552	3.41587	2.68283	29.3741	24.3949	3.13094	3.90453	4.17014e-60	7.90269e-58	chr2:130121000-130196217	Ebf4	,NM_001110513
ENSMUSG00000051067	1.63146	1.8068	15.399	13.4828	3.06791	3.01517	3.11128e-43	2.1415e-41	chr10:80295552-80306775	Lingo3	NM_001013758
ENSMUSG00000048065	0.815731	0.273758	5.32636	4.03958	3.06289	1.38867	3.47342e-19	3.96279e-18	chr7:114891969-114901510	Cyb5r2	NM_177216
ENSMUSG00000005125	12.032	13.3046	113.277	96.4254	3.05067	5.87708	4.7143e-125	5.73259e-122	chr15:66760880-66801203	Ndrg1	NM_008681
ENSMUSG00000040380	0.662781	0.219006	3.95521	3.56742	3.0484	1.07419	1.82339e-17	1.78211e-16	chr14:56497757-56503093	Cbln3	NM_019820
ENSMUSG00000027611	2.14129	2.95659	36.7044	4.66913	3.02279	3.53824	2.50368e-09	1.06264e-08	chr2:155576853-155581003	Procr	NM_011171
ENSMUSG00000006488	0.815731	1.75205	17.8248	2.72803	3.0103	2.53096	1.25863e-08	4.93177e-08	chr13:27725240-27734347	Prl7a1	,NM_008930
ENSMUSG00000051243	0.764747	0.985529	8.22685	5.87576	3.00666	1.98724	2.55151e-24	4.5965e-23	chr9:58044105-58049945	Islr2	NM_177193,
ENSMUSG00000029524	2.34523	1.97106	19.8815	14.9517	3.00378	3.29176	1.09075e-42	7.23467e-41	chr5:115928019-115934734	Sirt4
ENSMUSG00000003273	3.51784	2.13531	24.1532	21.3521	2.99324	3.678	5.72527e-51	6.5782e-49	chr7:52955237-52960029	Car11	NM_009800
ENSMUSG00000033313	0.662781	1.14978	7.4358	6.71515	2.96928	1.99708	3.5265e-26	7.26818e-25	chr8:107788589-107793220	Fbxl8	NM_015821
ENSMUSG00000001751	5.35323	5.47516	43.6656	41.1828	2.96901	4.58074	1.02582e-83	3.32638e-81	chr11:100931429-100938971	Naglu	NM_013792
ENSMUSG00000021196	18.4049	18.5608	147.503	140.441	2.96121	6.34423	9.43408e-145	1.37662e-141	chr13:6580428-6647971	Pfkp	NM_019703
ENSMUSG00000062585	0.305899	0.657019	2.84775	4.61667	2.95699	1.07566	5.71307e-15	4.42021e-14	chr4:135451309-135476123	Cnr2	,NM_009924
ENSMUSG00000007021	0.764747	0.492765	5.37909	4.51174	2.95111	1.48069	1.29151e-20	1.67814e-19	chr17:24822037-24826894	Syngr3	NM_011522
ENSMUSG00000045999	24.5739	27.7043	200.556	201.717	2.94667	6.82851	2.87061e-152	5.984e-149	chr17:39985048-39986876
ENSMUSG00000044005	3.10997	2.29957	20.1452	21.4045	2.93066	3.55456	1.26086e-52	1.71948e-50	chr10:127631739-127646993	Gls2	NM_001033264
ENSMUSG00000020331	1.17261	0.766523	7.64675	7.29224	2.92635	2.07892	2.48183e-27	5.61991e-26	chr10:79179379-79198853	Hcn2	NM_008226,
ENSMUSG00000032715	9.3809	9.08877	62.967	74.7585	2.89718	5.28776	4.18123e-95	1.84886e-92	chr2:152163161-152169724	Trib3	NM_175093,
ENSMUSG00000023951	47.2104	40.0234	362.403	287.492	2.8924	7.5259	5.46287e-117	4.98214e-114	chr17:46153942-46168699	Vegfa	NM_001025250,NM_009505,NM_001025257,
ENSMUSG00000029544	1.88638	1.53305	14.0806	10.7547	2.85	2.82143	3.57542e-33	1.26326e-31	chr5:115618698-115644390	Cabp1	,NM_013879
ENSMUSG00000040703	2.19228	1.97106	17.6139	12.486	2.84666	3.09932	1.54022e-34	5.93003e-33	chr7:26587494-26601932	Cyp2s1	NM_028775,
ENSMUSG00000037161	7.54551	6.95345	53.58	49.8915	2.83185	4.88291	1.3039e-86	4.53011e-84	chr3:51192337-51200444	4930583H14Rik	NM_026358,
ENSMUSG00000042644	7.08666	7.61047	51.3651	52.4621	2.82134	4.8896	1.40376e-87	5.12093e-85	chr17:27194481-27259167	Itpr3	NM_080553
ENSMUSG00000036278	2.49817	2.29957	18.2995	15.4763	2.80973	3.27044	6.82692e-43	4.56965e-41	chr19:7131300-7272547	Macrod1	NM_134147
ENSMUSG00000034156	2.29424	1.8068	16.2955	12.6434	2.80842	3.04712	1.87093e-35	7.64721e-34	chr11:87574904-87599429	Bzrap1	NM_172449,
ENSMUSG00000020681	0.509832	0.657019	3.53333	4.66913	2.8065	1.22911	8.06931e-17	7.41016e-16	chr11:105829261-105851261	Ace	NM_207624,NM_009598
ENSMUSG00000040663	1.88638	0.821274	10.8109	8.28902	2.79196	2.44842	3.73782e-25	7.17661e-24	chr19:4214389-4223490	Clcf1	NM_019952
ENSMUSG00000024180	2.90604	3.33985	21.8855	21.2996	2.79047	3.62804	5.59424e-52	7.03717e-50	chr17:26250262-26260196	Tmem8	NM_021793
ENSMUSG00000061576	1.88638	2.40907	12.2875	17.26	2.78527	3.0815	1.14034e-32	3.91526e-31	chr5:27144599-28054045	Dpp6	NM_010075,,NM_001136060
ENSMUSG00000025422	1.07065	1.09503	7.4358	7.39716	2.76901	2.08854	4.54712e-26	9.25406e-25	chr10:126515963-126530225	Agap2	NM_001033263,
ENSMUSG00000034472	0.662781	0.876026	5.00994	5.45606	2.76258	1.58644	1.83457e-20	2.34619e-19	chr8:77737837-77748012	Rasd2	NM_029182
ENSMUSG00000074277	0.662781	0.492765	4.42984	3.41004	2.74038	1.17089	6.40001e-16	5.43908e-15	chr7:25401851-25414307
ENSMUSG00000014813	4.07865	4.10637	26.79	27.8574	2.73737	3.97422	1.11889e-57	1.87665e-55	chr14:69647447-69656560	Stc1	NM_009285
ENSMUSG00000053550	1.32556	0.821274	7.54128	6.87254	2.72753	2.05158	3.7406e-24	6.64025e-23	chr7:4777154-4787857	D430041B17Rik	,NM_172737
ENSMUSG00000082286	3.82374	2.40907	23.0985	18.5716	2.72646	3.58308	3.24142e-41	1.9545e-39	chr11:3026009-3031007
ENSMUSG00000018259	7.95337	5.2014	80.4227	7.50208	2.72563	4.65937	2.49738e-07	8.36011e-07	chr13:27437542-27446085	Prl8a2	NM_010088,
ENSMUSG00000034614	4.63947	3.99687	29.9014	27.018	2.71456	4.03547	4.56456e-56	7.16194e-54	chr11:3230793-3242973	Pik3ip1	NM_178149,
ENSMUSG00000042379	3.26292	1.47829	17.4557	14.1123	2.71216	3.18357	5.23329e-31	1.60093e-29	chr13:113999973-114008306	Esm1	NM_023612
ENSMUSG00000017754	10.9614	10.8408	75.571	65.7875	2.69553	5.35059	8.34399e-90	3.20409e-87	chr2:164665018-164683139	Pltp	,NM_011125
ENSMUSG00000035105	13.8164	14.0712	91.4446	88.9758	2.69351	5.70302	1.08864e-111	8.82522e-109	chr12:55281251-55304779	Egln3	NM_028133
ENSMUSG00000031805	3.56882	4.21587	27.0009	23.0309	2.68605	3.85389	1.95359e-49	2.12737e-47	chr8:74200195-74214474	Jak3	,NM_010589
ENSMUSG00000001823	0.815731	0.547516	5.69551	3.20019	2.68328	1.36009	3.88048e-14	2.78251e-13	chr2:74513087-74515762	Hoxd12	NM_008274
ENSMUSG00000002341	1.47851	0.821274	7.64675	7.3447	2.68298	2.11404	4.47504e-24	7.88644e-23	chr8:72616984-72644709	Ncan	NM_007789
ENSMUSG00000040146	5.81208	5.85842	38.9721	35.7792	2.6779	4.43394	2.84987e-66	6.39774e-64	chr9:21775446-21793878	Rgl3	NM_023622,
ENSMUSG00000031841	1.32556	1.31404	9.01789	7.92178	2.67549	2.29229	1.85502e-26	3.90597e-25	chr8:120807633-121848821	Cdh13	NM_019707,
ENSMUSG00000003812	3.82374	2.40907	21.4109	18.7814	2.67455	3.53802	5.94849e-42	3.72534e-40	chr8:87432459-87435607	Dnase2a	NM_010062,
ENSMUSG00000045532	2.70211	2.73758	17.7721	16.9977	2.67355	3.33034	1.884e-43	1.32808e-41	chr11:102800579-102807775	C1ql1	NM_011795
ENSMUSG00000037411	1.42753	2.57333	13.0786	12.1188	2.66551	2.86791	3.18956e-31	9.90258e-30	chr5:137537378-137548129	Serpine1	,NM_008871
ENSMUSG00000047428	0.815731	0.711771	5.32636	4.45928	2.66524	1.50135	1.96162e-18	2.09853e-17	chr17:46434370-46440220	Dlk2	NM_207666,
ENSMUSG00000025207	9.58483	9.69104	68.9789	53.3015	2.6643	5.1456	1.08453e-72	2.72852e-70	chr19:45063834-45077884	Sema4g	NM_011976
ENSMUSG00000035228	3.6198	3.5041	24.7333	20.3553	2.65858	3.70701	2.81332e-45	2.37294e-43	chr7:5007754-5012384	Ccdc106	,NM_146178
ENSMUSG00000006205	4.28259	5.52991	51.3651	10.2301	2.65253	4.15799	4.31351e-11	2.2625e-10	chr7:138079749-138129167	Htra1	NM_019564
ENSMUSG00000029061	2.09031	2.02581	14.4497	11.4892	2.65065	2.91035	1.84835e-32	6.31642e-31	chr4:155024764-155027493	Mmp23	NM_011985
ENSMUSG00000074415	2.44719	1.75205	14.397	12.0663	2.6432	2.93963	2.06475e-32	7.0067e-31	chr9:41389111-41398397	2610203C20Rik
ENSMUSG00000078451	0.611798	0.547516	4.64079	2.62311	2.62992	1.0753	1.21202e-12	7.53869e-12	chr10:41210284-41234092	Ppil6	NM_028430
ENSMUSG00000025189	0.560815	0.930777	4.58805	4.5642	2.61935	1.41222	1.86883e-17	1.82286e-16	chr19:43515701-43570238	Cnnm1	NM_031396
ENSMUSG00000038295	0.917697	0.32851	3.95521	3.8822	2.61619	1.18655	4.59023e-15	3.58377e-14	chr5:23889999-23897961	Atg9b	NM_001002897
ENSMUSG00000058441	1.47851	0.821274	7.80496	6.45284	2.61038	2.05133	1.14174e-21	1.62857e-20	chr15:88890534-88900307	Panx2	NM_001002005,
ENSMUSG00000009876	8.66714	9.41728	59.2755	50.9932	2.60918	5.00438	2.37432e-75	6.41593e-73	chr2:152579909-152590773	Cox4i2	NM_053091,
ENSMUSG00000039716	1.93736	1.91631	10.8109	12.6958	2.60468	2.77512	3.90254e-31	1.2018e-29	chr9:106797711-107134190	Dock3	NM_153413
ENSMUSG00000024112	6.067	6.57019	44.3511	32.3691	2.60214	4.48186	3.08476e-51	3.72006e-49	chr17:25511232-25570728	Cacna1h	NM_021415,
ENSMUSG00000059213	0.662781	1.04028	5.22088	5.03636	2.59246	1.58051	1.28004e-18	1.38976e-17	chr15:98634216-98638356	Ddn	NM_001013741
ENSMUSG00000020734	0.917697	1.36879	7.22486	6.5053	2.58916	2.00184	4.24376e-22	6.23615e-21	chr11:115110483-115128557	Grin2c	,NM_010350
ENSMUSG00000074141	0.611798	0.711771	3.6388	4.24943	2.56753	1.20465	2.22035e-15	1.79697e-14	chr7:52071740-52096174	Il4i1	,NM_010215
ENSMUSG00000022574	1.98834	1.8068	12.0766	10.44	2.56188	2.71867	6.53689e-30	1.82035e-28	chr15:75721397-75724709	Naprt1	NM_172607
ENSMUSG00000040495	1.52949	1.86155	10.7054	9.18087	2.55207	2.54144	3.6687e-27	8.21068e-26	chr2:91767375-91768934	Chrm4	NM_007699
ENSMUSG00000040618	20.0364	21.9006	118.498	127.063	2.55183	6.16772	1.82553e-106	1.26848e-103	chr14:56159103-56168854	Pck2	NM_028994
ENSMUSG00000070644	1.52949	1.75205	9.86167	9.39072	2.55118	2.49482	1.06297e-27	2.48971e-26	chr1:135260411-135276892	Etnk2	NM_175443,
ENSMUSG00000035172	4.5375	4.48963	26.2099	26.5983	2.54643	3.95112	2.69155e-51	3.27293e-49	chr11:101023996-101032631	Plekhh3	NM_146030,
ENSMUSG00000022997	3.6198	6.7892	28.3721	31.4773	2.53791	4.13466	2.95427e-39	1.57331e-37	chr15:98620288-98624260	Wnt1	NM_021279,
ENSMUSG00000010830	9.3809	7.82948	52.578	47.6356	2.536	4.87624	8.88822e-70	2.16162e-67	chr15:79346855-79358167	Kdelr3	NM_134090
ENSMUSG00000026170	2.09031	2.02581	14.397	9.49564	2.53182	2.8084	8.35395e-25	1.55393e-23	chr1:74760148-74784464	Cyp27a1	NM_024264
ENSMUSG00000046312	3.31391	2.73758	18.0885	16.578	2.51055	3.34867	7.42284e-39	3.88222e-37	chr4:41442638-41450090	AI464131	NM_001085515
ENSMUSG00000032968	1.88638	1.42354	11.2855	7.71193	2.50836	2.48048	5.65481e-22	8.23503e-21	chr1:75503652-75506929	Inha	NM_010564
ENSMUSG00000055976	0.815731	0.492765	4.27163	3.20019	2.48859	1.1364	1.3959e-13	9.47834e-13	chr8:36888496-36889386	Cldn23	NM_027998
ENSMUSG00000058153	1.32556	0.821274	6.64476	5.50852	2.48149	1.83987	6.73383e-19	7.47225e-18	chr5:112848180-113006205	Sez6l	NM_019982,
ENSMUSG00000028626	3.67079	4.87289	27.0537	20.2504	2.47391	3.80363	1.3514e-36	6.06756e-35	chr4:120711937-120727906	Col9a2	NM_007741
ENSMUSG00000009739	1.2236	1.31404	6.6975	7.39716	2.46948	2.057	1.14504e-21	1.63169e-20	chr15:100405750-100430415	Pou6f1	NM_010127,
ENSMUSG00000038550	5.4552	4.05162	24.5751	28.2771	2.46599	3.96355	4.76763e-44	3.56766e-42	chr3:95682426-95686151	Gm129	NM_001033302
ENSMUSG00000027215	3.21194	5.03715	27.3174	17.7847	2.45961	3.73744	1.53716e-28	3.86064e-27	chr2:93259268-93303297	Cd82	NM_007656,NM_001136055,
ENSMUSG00000031765	36.249	30.2776	183.944	183.04	2.45886	6.7602	1.27642e-104	8.09805e-102	chr8:96703141-96704225	Mt1	NM_013602,
ENSMUSG00000028469	5.96503	4.54438	30.2706	27.7	2.45507	4.09851	1.34722e-47	1.26017e-45	chr4:43644807-43664094	Npr2	NM_173788,
ENSMUSG00000018906	46.0378	40.4067	258.724	215.934	2.45318	7.13229	3.44259e-96	1.56982e-93	chr11:53914483-53945159	P4ha2	NM_011031,NM_001136076
ENSMUSG00000027603	1.88638	1.64255	8.49053	10.8072	2.44365	2.51399	3.73542e-24	6.63913e-23	chr2:155316123-155340563	Ggt7	NM_144786
ENSMUSG00000026956	8.36124	8.377	46.1969	44.8027	2.44178	4.75195	6.25683e-67	1.42656e-64	chr2:25215416-25221135	Uap1l1	NM_001033293,
ENSMUSG00000051811	5.20028	4.9824	30.1651	24.6047	2.42427	4.02191	2.6487e-44	2.04496e-42	chr7:4703397-4704625	Cox6b2	NM_183406,NM_183405
ENSMUSG00000046447	4.99635	5.52991	31.6417	24.8146	2.42382	4.06611	1.1966e-42	7.90081e-41	chr4:138011101-138014058	Camk2n1	NM_025451
ENSMUSG00000022564	15.8558	17.9038	98.1421	82.5229	2.42229	5.74458	4.83801e-82	1.47075e-79	chr15:76077237-76080334	Grina	NM_023168
ENSMUSG00000059146	1.2236	1.31404	7.06665	6.55777	2.42025	2.01547	7.21247e-21	9.57638e-20	chr7:85337445-85722861	Ntrk3	NM_008746,NM_182809
ENSMUSG00000000627	0.815731	0.657019	3.95521	3.98712	2.41513	1.23685	1.2741e-14	9.60807e-14	chr6:82861880-82889763	Sema4f	NM_011350,NM_001113481
ENSMUSG00000050423	2.65112	1.97106	10.8109	13.9025	2.40825	2.87599	1.32165e-26	2.82366e-25	chr13:36060641-36061511		NM_029628
ENSMUSG00000005986	2.65112	3.33985	17.192	14.532	2.40774	3.23745	1.01198e-32	3.49098e-31	chr19:4270182-4283137	Ankrd13d	NM_026720,
ENSMUSG00000072844	0.917697	1.53305	6.75023	6.19053	2.4071	1.94406	3.82503e-19	4.34695e-18	chrX:166412975-166416849	G530011O06Rik
ENSMUSG00000002908	2.24326	1.91631	12.6567	9.49564	2.40469	2.71858	9.84649e-25	1.81185e-23	chr8:73365948-73380876	Kcnn1	,NM_032397
ENSMUSG00000028893	21.311	28.8541	123.93	139.444	2.40003	6.29264	2.81069e-80	8.20271e-78	chr4:132048259-132066383	Sesn2	NM_144907
ENSMUSG00000031808	5.4552	5.69417	33.6984	25.0244	2.39613	4.12705	1.1629e-40	6.87007e-39	chr8:74092826-74110607	Slc27a1	NM_011977
ENSMUSG00000033597	4.18062	3.83261	23.2567	19.0438	2.39569	3.6536	1.07352e-37	5.22159e-36	chr17:24625728-24645850	Caskin1	NM_027937,
ENSMUSG00000048489	3.31391	3.66836	20.9363	15.7911	2.39497	3.45032	9.98651e-33	3.45315e-31	chr6:116600702-116602805	8430408G22Rik	NM_145980
ENSMUSG00000050556	0.713764	0.602268	4.06069	2.93788	2.3943	1.05703	1.93034e-12	1.17316e-11	chr2:166928888-167014299	Kcnb1	NM_008420
ENSMUSG00000078566	69.49	55.1349	331.394	322.642	2.38569	7.60501	3.85247e-94	1.60615e-91	chr7:146082519-146101189	Bnip3	NM_009760
ENSMUSG00000034799	3.6198	3.55885	20.5144	17.0502	2.38466	3.48429	1.98823e-36	8.79159e-35	chr8:74153322-74195546	Unc13a	NM_001029873,
ENSMUSG00000019850	2.24326	2.24482	11.9711	11.4367	2.37934	2.80291	7.08886e-29	1.82435e-27	chr10:18720719-18735216	Tnfaip3	,NM_009397
ENSMUSG00000049097	1.47851	0.876026	6.43382	5.92822	2.37271	1.88152	1.80002e-18	1.92989e-17	chr3:96400559-96403701	Ankrd34a	NM_001024851
ENSMUSG00000073409	1.63146	0.876026	5.80098	7.29224	2.3635	1.96586	1.91855e-17	1.86637e-16	chr17:35561795-35566998	H2-Q8,Ms10t,H2-Q1,H2-Q6	,NM_207648
ENSMUSG00000020085	1.17261	1.04028	6.6975	4.77405	2.36346	1.77552	2.34609e-16	2.07229e-15	chr10:61178013-61202008	Aifm2	,NM_153779,NM_178058,NM_001039194
ENSMUSG00000028072	0.866714	0.602268	4.06069	3.56742	2.35673	1.18749	1.58311e-13	1.06998e-12	chr3:87582166-87599084	Ntrk1	NM_001033124
ENSMUSG00000022415	2.60014	2.24482	13.8169	11.122	2.35652	2.89742	2.91212e-27	6.5678e-26	chr15:79921782-79946506	Syngr1	NM_207708,NM_009303
ENSMUSG00000001985	3.41587	2.40907	14.4497	15.5813	2.35481	3.16553	3.30657e-31	1.0244e-29	chr4:125168075-125385592	Grik3	NM_001081097
ENSMUSG00000032238	2.49817	2.95659	15.1353	12.6434	2.34957	3.05502	6.83403e-29	1.76812e-27	chr9:68501596-69227593	Rora	NM_013646,
ENSMUSG00000019775	1.47851	1.6973	7.2776	8.91856	2.34957	2.27678	3.99668e-21	5.44025e-20	chr10:4424175-4514372	Rgs17	NM_019958,
ENSMUSG00000028838	1.78441	2.02581	11.1273	8.23655	2.34411	2.53492	5.52873e-22	8.07559e-21	chr4:133912293-133928462	Extl1	NM_019578
ENSMUSG00000059901	1.93736	1.36879	9.7562	7.08239	2.33456	2.33361	1.76784e-19	2.07366e-18	chr10:60659860-60736186	Adamts14	NM_001081127,
ENSMUSG00000040690	5.55716	4.32538	27.5283	22.5063	2.33166	3.9057	1.23608e-37	5.9923e-36	chr4:129725129-129776519	Col16a1	NM_028266,
ENSMUSG00000053411	6.01601	5.03715	29.5323	26.1261	2.32599	4.06066	9.95907e-44	7.26614e-42	chr15:79746237-79763082	Cbx7	NM_144811,
ENSMUSG00000044216	0.713764	0.985529	3.74427	4.77405	2.32536	1.35362	6.65056e-14	4.67236e-13	chr15:79314148-79335671	Kcnj4	NM_008427
ENSMUSG00000025366	18.7108	19.3273	100.252	90.2873	2.3248	5.83687	3.44131e-87	1.22477e-84	chr10:127947304-127962926	Mbc2	NM_011843,
ENSMUSG00000056895	3.82374	3.17559	18.3522	16.7354	2.31858	3.39634	5.55091e-35	2.20705e-33	chr11:58762413-58763034	Hist3h2ba	NM_030082
ENSMUSG00000032125	4.28259	4.21587	25.8935	16.578	2.31821	3.67196	7.45331e-28	1.7627e-26	chr9:37209482-37221608	Robo4	NM_028783,
ENSMUSG00000022208	0.764747	0.930777	4.00795	4.45928	2.31644	1.34607	2.31951e-14	1.70597e-13	chr14:55725952-55735772	Jph4	NM_177049,NM_001003829
ENSMUSG00000057729	1.27458	1.04028	6.17014	5.45606	2.31643	1.80279	1.10923e-17	1.11014e-16	chr10:79342412-79345915	Prtn3	NM_011178
ENSMUSG00000000594	13.8674	11.1146	67.4496	57.2886	2.31338	5.22666	4.61721e-62	9.76439e-60	chr11:54911595-54924400	Gm2a	NM_010299
ENSMUSG00000034258	1.27458	0.876026	5.64277	5.14129	2.30942	1.69513	1.37508e-16	1.23554e-15	chr12:87087489-87154535	Mfsd7c	NM_145447
ENSMUSG00000032172	3.82374	2.95659	17.5084	16.2633	2.30746	3.34286	1.12044e-33	4.11931e-32	chr9:20472144-20532673	Olfm2	NM_173777
ENSMUSG00000012126	1.73343	1.25929	8.12137	6.82008	2.30631	2.16618	1.10573e-19	1.31713e-18	chr4:133658514-133683508	Ubxn11	NM_026257,
ENSMUSG00000020325	0.611798	0.876026	3.69153	3.67235	2.30619	1.14628	5.1526e-13	3.3195e-12	chr10:79240018-79245139	Fstl3	NM_031380
ENSMUSG00000046718	4.94537	5.31091	27.792	22.9259	2.30598	3.93059	1.51105e-39	8.38375e-38	chr8:74058163-74061328	Bst2	NM_198095
ENSMUSG00000043993	1.78441	2.02581	9.70346	9.07595	2.30036	2.49828	8.42413e-24	1.45473e-22	chr11:120091193-120092899	2900052L18Rik
ENSMUSG00000023484	0.866714	0.657019	4.32437	3.25265	2.29658	1.18764	1.42075e-12	8.76227e-12	chr15:98885612-98889399	Prph1	NM_013639,
ENSMUSG00000067279	9.075	8.54125	38.7084	47.6881	2.29204	4.70124	5.34923e-52	6.84701e-50	chr19:36806227-36811143	Ppp1r3c	NM_016854
ENSMUSG00000027221	3.56882	3.94212	22.6766	14.1123	2.29187	3.4695	6.62666e-25	1.24448e-23	chr2:92439864-92455407	Chst1	,NM_023850
ENSMUSG00000044628	3.26292	3.99687	16.8756	18.4667	2.28668	3.41337	4.0703e-34	1.52292e-32	chr2:25098449-25099782	Rnf208	NM_176834,
ENSMUSG00000004366	0.96868	0.492765	4.00795	3.25265	2.28547	1.12737	3.70965e-12	2.18271e-11	chr16:23889670-23890930	Sst	NM_009215
ENSMUSG00000032549	11.981	12.8666	62.3342	58.6527	2.28478	5.18858	1.74744e-69	4.11268e-67	chr9:103014281-103087598	Rab6b	NM_173781
ENSMUSG00000040428	0.96868	0.438013	4.00795	2.99034	2.28432	1.07404	2.0598e-11	1.12068e-10	chr7:52781700-52809599	Plekha4	NM_148927,
ENSMUSG00000020826	1.01966	0.930777	6.53929	2.99034	2.27718	1.52159	1.61731e-10	7.885e-10	chr11:78734353-78773727	Nos2	NM_010927
ENSMUSG00000025500	3.51784	2.02581	15.188	11.9614	2.2751	3.03222	1.03165e-23	1.76688e-22	chr7:148395942-148399981	1600016N20Rik	NM_028050
ENSMUSG00000028789	4.07865	3.88736	19.5124	18.9388	2.26792	3.53744	2.50892e-37	1.18064e-35	chr4:128607477-128639683	Adc	,NM_172875
ENSMUSG00000023017	4.69045	6.18693	27.4756	24.6572	2.26636	3.97775	1.89913e-39	1.04181e-37	chr15:99501149-99531558	Accn2	NM_009597,
ENSMUSG00000042918	0.662781	0.821274	3.74427	3.41004	2.26445	1.11135	1.67197e-12	1.02381e-11	chr7:52895347-52901138	5430432N15Rik
ENSMUSG00000040441	1.47851	0.876026	6.06466	5.35114	2.25787	1.78566	2.69296e-16	2.3589e-15	chr10:126608449-126617638	Slc26a10
ENSMUSG00000021268	115.426	62.1431	507.111	350.552	2.25591	8.0158	3.85382e-32	1.28979e-30	chr12:110784505-110809929	Meg3
ENSMUSG00000072594	17.2833	11.9359	70.6138	69.8271	2.25507	5.40709	5.49383e-58	9.32162e-56	chr14:45216340-45216903
ENSMUSG00000038390	4.8434	4.38013	24.997	19.1487	2.25418	3.73856	3.09498e-33	1.09616e-31	chr6:124808466-124814001	Gpr162	NM_013533
ENSMUSG00000035929	4.74143	4.48963	22.1492	21.8242	2.24901	3.73428	7.57062e-39	3.94538e-37	chr17:35516576-35521559	H2-gs10	,NM_001143689
ENSMUSG00000052605	1.52949	1.14978	7.17212	5.66591	2.24724	1.95727	5.01023e-17	4.6865e-16	chr7:4796562-4817733	Isoc2b	NM_026158
ENSMUSG00000025140	27.276	27.4306	133.792	124.545	2.2392	6.2905	1.30536e-93	5.29105e-91	chr11:120500748-120505016	Pycr1	NM_144795
ENSMUSG00000022899	1.2236	0.766523	7.75222	1.73125	2.23098	1.52073	1.98633e-06	5.86137e-06	chr16:36750267-36785048	Slc15a2	NM_021301,NM_001145899
ENSMUSG00000035165	3.97669	4.21587	19.9343	18.5191	2.23026	3.54432	7.91132e-36	3.29724e-34	chr7:107327207-107333374	Kcne3	NM_020574
ENSMUSG00000033880	1.42753	1.09503	7.2776	4.66913	2.23018	1.85606	2.62819e-14	1.91657e-13	chr11:118254066-118263262	Lgals3bp	NM_011150,
ENSMUSG00000061451	1.78441	1.5878	8.49053	7.39716	2.22847	2.26868	4.46946e-20	5.52698e-19	chr19:5080732-5085493	Tmem151a	NM_001001885
ENSMUSG00000042766	1.52949	1.91631	8.85968	7.23977	2.22516	2.2891	2.02473e-19	2.35604e-18	chr3:89038099-89049699	Trim46	NM_183037,,NM_001039466
ENSMUSG00000020142	28.5506	30.2229	135.69	138.657	2.22402	6.38016	7.86106e-95	3.37378e-92	chr11:20202183-20232716	Slc1a4	NM_018861,
ENSMUSG00000020836	0.96868	1.47829	6.32834	5.03636	2.21968	1.78773	1.60949e-15	1.3172e-14	chr11:77275913-77283986	Coro6	,NM_139130,NM_139128,NM_139129
ENSMUSG00000047875	1.98834	2.13531	10.0199	9.18087	2.21722	2.54452	6.79473e-23	1.07304e-21	chr4:149461612-149480036	Gpr157	NM_177366
ENSMUSG00000036928	2.24326	1.36879	8.75421	8.18409	2.21279	2.36296	6.91553e-20	8.39529e-19	chr5:138721779-138753618	Stag3	NM_016964
ENSMUSG00000022453	10.1966	8.43175	45.8805	40.8155	2.21258	4.71936	4.82187e-52	6.22661e-50	chr15:82159962-82169243	Naga	NM_008669
ENSMUSG00000062785	4.07865	4.05162	20.5671	17.1551	2.2117	3.51957	5.17016e-33	1.8179e-31	chr7:51846034-51860124	Kcnc3	,NM_008422
ENSMUSG00000037509	3.36489	2.62808	13.9224	14.0074	2.21169	3.08545	3.04905e-28	7.42767e-27	chr1:34858605-34869583	Arhgef4	NM_183019
ENSMUSG00000024039	4.43553	4.27063	23.8368	16.5256	2.20954	3.6172	2.68325e-28	6.59158e-27	chr17:31749585-31774110	Cbs	NM_144855,NM_178224,
ENSMUSG00000025020	9.32992	10.4576	41.7671	49.5767	2.20922	4.79655	5.50562e-52	6.98592e-50	chr19:41674749-41818155	Slit1	NM_015748
ENSMUSG00000024851	6.52584	6.6797	31.5362	29.2214	2.20125	4.20929	1.60793e-44	1.26145e-42	chr19:4100046-4113965	Pitpnm1	NM_001136078,NM_008851
ENSMUSG00000044037	2.39621	1.53305	8.75421	9.49564	2.20071	2.47297	9.67572e-21	1.26793e-19	chr9:110782678-110803028	Als2cl	,NM_146228
ENSMUSG00000025375	1.2236	1.09503	5.85372	4.82652	2.19401	1.70154	2.64864e-15	2.11891e-14	chr11:119868627-119908459	Aatk	,NM_007377
ENSMUSG00000036908	1.27458	0.930777	4.74626	5.4036	2.18795	1.62909	6.66627e-15	5.1305e-14	chr19:3935219-3949339	Unc93b1	NM_019449
ENSMUSG00000007035	1.58048	1.6973	8.54326	6.34792	2.18043	2.18399	1.66736e-17	1.6395e-16	chr17:35165552-35183671	Msh5	NM_013600,
ENSMUSG00000032816	13.5615	12.3191	62.4397	54.9803	2.17846	5.1634	5.0351e-61	1.00647e-58	chr9:64949293-64985747	Nope	NM_020043,
ENSMUSG00000025791	96.7151	93.3515	428.693	430.924	2.17621	8.03584	9.2224e-98	4.80619e-95	chr4:99602112-99659896	Pgm2	NM_028132,
ENSMUSG00000031073	7.69846	8.97926	31.2726	43.8583	2.17518	4.52094	3.97785e-37	1.84856e-35	chr7:152082437-152086858	Fgf15	NM_008003
ENSMUSG00000055862	1.52949	0.876026	6.22287	4.77405	2.17221	1.74646	3.23109e-14	2.33522e-13	chr10:80165438-80168127	9030607L17Rik	NM_027829
ENSMUSG00000053613	0.611798	0.930777	4.42984	2.51818	2.17127	1.08549	9.37209e-10	4.17453e-09	chr11:120521195-120523955	4732444A12Rik
ENSMUSG00000022620	9.58483	9.85529	46.0914	41.2352	2.16713	4.73877	4.17491e-53	5.80193e-51	chr15:89302959-89306545	Arsa	NM_009713
ENSMUSG00000044349	12.2869	5.63942	47.6735	33.7856	2.1636	4.63549	5.46733e-23	8.72859e-22	chr2:158201374-158211881	Snhg11	,NM_175692
ENSMUSG00000022996	1.68244	1.04028	6.90844	5.4036	2.15905	1.91209	2.25528e-15	1.82322e-14	chr15:98602193-98608581	Wnt10b	NM_011718,
ENSMUSG00000070802	1.12163	0.985529	4.27163	5.19375	2.15745	1.53428	6.70773e-14	4.708e-13	chr7:17530053-17531588	Pnmal2	NM_001099636
ENSMUSG00000056457	1.32556	2.68283	15.2408	2.46572	2.15427	2.44031	1.48878e-05	3.89325e-05	chr13:12883089-12892345	Prl2c3,Prl2c4	NM_011118,NM_011954
ENSMUSG00000002910	4.02767	3.33985	18.6686	14.2697	2.15323	3.33375	8.99219e-27	1.9555e-25	chr8:73359054-73363433	Arrdc2	NM_027560,
ENSMUSG00000025408	8.15731	8.4865	37.4954	36.4612	2.15177	4.50196	4.20709e-49	4.35389e-47	chr10:126727853-126733340	Ddit3	NM_007837
ENSMUSG00000032852	1.52949	2.73758	11.0219	7.76439	2.14886	2.52653	1.62835e-16	1.45772e-15	chr2:151668663-151700404	Rspo4	NM_001040689
ENSMUSG00000020937	3.26292	3.55885	16.9283	13.3254	2.14852	3.21286	2.17157e-26	4.53977e-25	chr11:102931618-102964044	Plcd3	NM_152813,
ENSMUSG00000001656	3.16096	2.62808	14.1333	11.4892	2.13838	2.9742	6.96052e-24	1.21203e-22	chr15:102784957-102787132	Hoxc11	NM_001024842
ENSMUSG00000078439	1.42753	0.985529	6.43382	4.30189	2.13731	1.71832	5.00331e-13	3.22903e-12	chr10:80855796-80858137	2210404O07Rik	NM_001099917,
ENSMUSG00000021831	43.2337	36.9026	171.867	181.152	2.13508	6.75901	7.33517e-82	2.18438e-79	chr14:45902879-45938237	Ero1l	NM_015774
ENSMUSG00000024055	1.47851	0.985529	6.6975	4.24943	2.13443	1.74677	1.28052e-12	7.93432e-12	chr17:33061635-33084306	Cyp4f13	NM_130882
ENSMUSG00000029994	7.18863	5.74892	29.585	27.4377	2.13299	4.12932	2.59958e-39	1.39975e-37	chr6:86686834-86743578	Anxa4	NM_013471,
ENSMUSG00000034161	1.93736	2.24482	9.54525	8.76117	2.13014	2.49168	5.3799e-21	7.20216e-20	chr15:76287868-76289888	Scx	NM_198885
ENSMUSG00000038777	8.71812	9.52678	42.0835	37.6678	2.12928	4.61504	7.57618e-49	7.67719e-47	chr3:94964427-94977946	Sema6c	,NM_011351
ENSMUSG00000040714	2.44719	2.24482	11.602	8.91856	2.12297	2.6569	1.8478e-20	2.35898e-19	chr7:19979789-19989419	Klc3	,NM_146182
ENSMUSG00000011148	5.96503	6.57019	29.0049	25.5491	2.12277	4.06843	2.83887e-38	1.46377e-36	chr12:113858256-113879550	Adssl1	,NM_007421
ENSMUSG00000031340	1.32556	0.876026	5.27362	4.40682	2.11915	1.57272	1.51186e-13	1.02324e-12	chrX:69502771-69520060	Gabre	NM_017369,
ENSMUSG00000083282	9.48287	7.28196	38.0755	34.8873	2.11396	4.48827	3.06181e-43	2.11743e-41	chr19:4855129-4860912	Ctsf	NM_019861
ENSMUSG00000070000	3.21194	2.46382	11.9711	12.7483	2.11355	2.92714	2.62253e-24	4.7128e-23	chr8:74232552-74245206	Fcho1	NM_028715,
ENSMUSG00000039278	1.42753	1.42354	6.85571	5.50852	2.111	1.92831	6.83998e-16	5.78938e-15	chrX:7497021-7500360	Pcsk1n	NM_013892
ENSMUSG00000027071	3.00801	2.08056	10.6	11.4367	2.10254	2.76317	3.69895e-22	5.46307e-21	chr2:84836709-84877619	P2rx3	NM_145526,
ENSMUSG00000059824	4.63947	4.48963	19.8815	19.3061	2.09936	3.59524	6.43984e-34	2.3911e-32	chr7:52960602-52965521	Dbp	NM_016974,
ENSMUSG00000031387	11.4712	12.5381	52.7889	49.9439	2.09881	4.98612	1.54944e-55	2.35515e-53	chrX:71167460-71176189	Renbp	NM_023132,
ENSMUSG00000006395	3.72177	2.51857	14.6079	12.3286	2.09735	3.05339	4.10724e-23	6.62242e-22	chr4:118032604-118035349	Hyi	NM_026601,NR_003946
ENSMUSG00000020427	41.3983	40.1877	210.839	138.343	2.09586	6.75086	5.98328e-48	5.74395e-46	chr11:7106098-7113926	Igfbp3	NM_008343
ENSMUSG00000001281	0.560815	0.985529	3.48059	3.09527	2.09282	1.02128	1.83916e-10	8.91004e-10	chr15:102046429-102062339	Itgb7	NM_013566
ENSMUSG00000025213	1.32556	1.14978	6.22287	4.40682	2.09226	1.71313	2.53758e-13	1.68005e-12	chr19:45149731-45153779	Kazald1	,NM_178929
ENSMUSG00000014158	0.764747	1.42354	5.69551	3.56742	2.08966	1.51668	6.45429e-11	3.31273e-10	chr5:115072163-115108427	Trpv4	,NM_022017
ENSMUSG00000035121	2.65112	0.657019	7.80496	6.61023	2.08822	2.14976	3.89003e-11	2.05367e-10	chr14:63801282-63812362	Neil2	NM_201610
ENSMUSG00000060550	3.56882	3.3946	16.1373	13.5352	2.08756	3.19594	2.04825e-26	4.29426e-25	chr17:35576100-35580588	H2-Q9,H2-Q7	,NM_010394
ENSMUSG00000027314	5.35323	5.52991	25.6825	20.4602	2.08308	3.834	1.07282e-31	3.42551e-30	chr2:119151552-119161698	Dll4	NM_019454
ENSMUSG00000026628	10.0947	10.3481	43.1909	43.3862	2.08233	4.74224	7.71401e-52	9.62075e-50	chr1:192994191-193007131	Atf3	NM_007498
ENSMUSG00000078485	2.34523	2.40907	11.1273	9.02349	2.08078	2.63903	1.84661e-20	2.35898e-19	chr4:155595565-155601994
ENSMUSG00000022096	1.52949	1.75205	7.33033	6.55777	2.08026	2.10237	4.06346e-17	3.8378e-16	chr14:70953863-70973345	Hr	NM_021877
ENSMUSG00000028782	7.18863	6.84395	32.9601	26.3884	2.07772	4.19785	2.43204e-36	1.06252e-34	chr4:129662114-129699877	Bai2	,NM_173071
ENSMUSG00000018750	4.74143	3.5041	19.5651	15.4239	2.07533	3.43509	5.20024e-26	1.05392e-24	chr11:69579414-69597525	Zbtb4	,NM_029348
ENSMUSG00000033540	6.57683	6.8987	30.9034	25.8114	2.0732	4.13363	1.34221e-36	6.04493e-35	chr5:109098300-109113571	Idua	,NM_008325
ENSMUSG00000051977	1.2236	0.876026	4.27163	4.61667	2.0666	1.46	8.00882e-13	5.08771e-12	chr17:15682071-15701304	Prdm9
ENSMUSG00000023473	2.49817	1.91631	9.43978	9.18087	2.06652	2.52724	3.32071e-20	4.14862e-19	chr9:108728651-108755294	Celsr3	NM_080437
ENSMUSG00000031700	38.9511	39.8044	160.529	169.033	2.06557	6.67377	3.00291e-83	9.52577e-81	chr8:88016484-88051458	Gpt2	NM_173866
ENSMUSG00000043168	0.917697	0.711771	3.74427	3.14773	2.0649	1.0929	9.86314e-11	4.96115e-10	chr18:21811276-21814606	4930426D05Rik
ENSMUSG00000059022	6.93371	4.92765	28.0029	21.9292	2.06336	3.9502	3.33443e-29	8.83048e-28	chr6:29423166-29457937	Crim2	,NM_001029985
ENSMUSG00000047013	1.27458	0.985529	4.27163	5.24621	2.06171	1.55997	5.09698e-13	3.28657e-12	chr6:85419572-85551362	Fbxo41	NM_001001160
ENSMUSG00000021250	0.713764	1.42354	4.79899	4.03958	2.05805	1.45538	1.32154e-11	7.37718e-11	chr12:86814840-86818223	Fos	NM_010234
ENSMUSG00000046413	1.42753	1.75205	7.17212	6.03314	2.05459	2.03463	5.38696e-16	4.60495e-15	chr8:94328479-94329712	D230002A01Rik
ENSMUSG00000058897	2.34523	1.47829	8.64874	7.39716	2.05359	2.31424	5.73698e-17	5.3257e-16	chr3:129883809-130302795	Col25a1	NM_198711,NM_029838,
ENSMUSG00000070737	3.97669	4.32538	18.6686	15.7911	2.05348	3.41873	3.39698e-28	8.23402e-27	chr4:126801659-126806889		,NM_001099319
ENSMUSG00000045912	0.713764	0.930777	3.21691	3.56742	2.04275	1.07579	1.3902e-10	6.85332e-10	chr10:79069602-79076745	4932409I22Rik	NM_198614
ENSMUSG00000020604	2.95702	2.46382	11.5492	10.8597	2.04005	2.79976	1.97549e-22	3.00902e-21	chr11:109346920-109434644	Arsg	NM_028710,
ENSMUSG00000022211	6.98469	6.40594	28.8994	26.1786	2.03678	4.09805	5.9322e-37	2.71356e-35	chr14:56109930-56127083	Lrrc16b	NM_001024645,
ENSMUSG00000031987	97.3268	111.036	440.136	412.877	2.03667	8.05178	2.87036e-79	8.21261e-77	chr8:127433304-127472954	Egln1	NM_053207
ENSMUSG00000037405	2.49817	3.61361	13.5532	11.3843	2.03537	2.95646	4.18321e-21	5.66772e-20	chr9:20820429-20833252	Icam1	NM_010493
ENSMUSG00000024462	21.056	15.9327	84.2724	67.9384	2.03302	5.56419	4.788e-48	4.62692e-46	chr17:37183016-37210377	Gabbr1	NM_019439,
ENSMUSG00000021913	16.8754	19.2178	76.9421	70.3517	2.03167	5.51899	6.14254e-61	1.21124e-58	chr14:33135205-33161006	Ogdhl	NM_001081130
ENSMUSG00000028865	1.12163	1.04028	4.90447	3.98712	2.0312	1.46757	2.31358e-12	1.39101e-11	chr4:132768290-132780537	Cd164l2	,NM_027152
ENSMUSG00000018387	0.866714	0.930777	3.84974	3.51496	2.02834	1.19656	3.49597e-11	1.8557e-10	chr11:53270707-53281257	Shroom1	NM_027917,
ENSMUSG00000041329	5.09832	7.77473	27.0537	25.0244	2.02579	4.02124	2.80314e-30	8.00457e-29	chr11:69413252-69419462	Atp1b2	NM_013415,
ENSMUSG00000058297	10.8084	9.69104	44.5094	39.0318	2.02316	4.70157	3.47574e-45	2.88171e-43	chr10:59568967-59597946	Spock2	NM_052994,
ENSMUSG00000017009	18.048	19.8748	81.6884	72.083	2.02151	5.58291	7.75864e-60	1.43309e-57	chr2:164250986-164268686	Sdc4	NM_011521
ENSMUSG00000019194	1.27458	1.42354	5.74825	5.19375	2.0172	1.77045	2.25297e-14	1.66373e-13	chr7:31901544-31912047	Scn1b	NM_011322
ENSMUSG00000056185	1.93736	0.821274	6.43382	4.93144	2.01635	1.82249	3.46882e-12	2.0501e-11	chr19:5495278-5510489	Snx32	NM_001024560
ENSMUSG00000039774	4.8434	4.05162	20.7781	15.3714	2.01617	3.49401	1.14977e-24	2.10508e-23	chr4:47104795-47135915	Galnt12	NM_172693,
ENSMUSG00000050914	6.21995	6.51544	26.4736	25.0244	2.01564	4.00578	6.06076e-36	2.54866e-34	chr8:47082265-47084997	Ankrd37	NM_001039562
ENSMUSG00000020218	1.01966	1.09503	4.2189	4.35436	2.01453	1.41886	2.30587e-12	1.38694e-11	chr10:120471060-120537699	Wif1	NM_011915
ENSMUSG00000002346	2.03933	1.20454	7.01391	6.24299	2.01321	2.04656	5.02439e-15	3.90602e-14	chr8:72708239-72736204	Slc25a42	NM_001007570,
ENSMUSG00000040557	6.067	6.35119	29.1631	20.9848	2.01315	3.96763	4.62068e-28	1.11446e-26	chr5:135408243-135418506	Wbscr27	,NM_024479
ENSMUSG00000057170	1.52949	3.01134	15.3462	2.78049	2.00818	2.50223	2.17029e-05	5.55888e-05	chr13:27186059-27192124	Prl3d1	NM_172155,NM_008864
ENSMUSG00000053166	0.866714	0.930777	3.26964	3.98712	2.00761	1.1797	1.02261e-10	5.13134e-10	chr2:164937012-165060353	Cdh22	NM_174988
ENSMUSG00000029456	3.6198	2.84708	12.7094	13.4303	2.00688	3.02837	2.16466e-23	3.59348e-22	chr5:122071036-122110523	Acad10	,NM_028037
ENSMUSG00000024347	4.94537	4.59914	22.8875	15.5813	2.00687	3.58584	1.57467e-23	2.64111e-22	chr18:36124484-36174367	Psd2	,NM_028707
ENSMUSG00000040867	4.79242	4.27063	20.2507	16.2633	2.00544	3.51097	5.26129e-27	1.16499e-25	chr12:110270397-110306427	Begain
ENSMUSG00000034205	154.581	158.615	644.805	607.774	2.00027	8.61272	1.25604e-82	3.8996e-80	chr14:70008975-70093527	Loxl2	,NM_033325
ENSMUSG00000023191	14.6322	12.3739	59.5919	48.6848	1.99817	5.08033	2.31738e-46	2.04941e-44	chr6:124791113-124807705	Leprel2	NM_013534
ENSMUSG00000031778	5.04733	6.95345	22.6766	25.0244	1.99807	3.89985	1.08122e-29	2.95453e-28	chr8:97296080-97306327	Cx3cl1	NM_009142
ENSMUSG00000014786	12.236	9.96479	49.8884	39.1367	1.99726	4.79788	2.88644e-39	1.54282e-37	chr8:107872158-107893781	Slc9a5	NM_001081332
ENSMUSG00000027896	1.98834	0.930777	6.32834	5.50852	1.9961	1.88574	4.53561e-13	2.93367e-12	chr3:107094210-107115026	Slc16a4	NM_146136,
ENSMUSG00000034059	1.63146	1.64255	7.11939	5.98068	1.99595	2.03417	1.85357e-15	1.5085e-14	chr2:84574361-84578034	Ypel4	NM_001005342,
ENSMUSG00000034771	2.85506	1.09503	8.96515	7.08239	1.99568	2.32377	7.64918e-13	4.86985e-12	chr10:81038076-81053218	Tle2	NM_019725,
ENSMUSG00000042286	21.209	28.3066	110.06	86.2477	1.99381	5.94151	2.84395e-48	2.82306e-46	chr14:31952205-31981758	Stab1	NM_138672
ENSMUSG00000040563	6.11798	6.84395	25.8935	25.5491	1.99044	4.00952	4.27665e-35	1.71442e-33	chr9:21741477-21753344	BC018242	NM_144935
ENSMUSG00000045319	3.77275	4.54438	15.7681	17.1551	1.98817	3.36641	5.98941e-27	1.31821e-25	chr2:6018653-6051192	5430407P10Rik	,NM_144883
ENSMUSG00000006567	4.94537	5.52991	19.0905	22.4013	1.98765	3.70005	4.11978e-29	1.08708e-27	chr8:23104820-23170548	Atp7b	NM_007511,
ENSMUSG00000040327	3.77275	2.95659	13.1313	13.6926	1.98674	3.06966	1.45401e-23	2.44434e-22	chr17:46637657-46683337	Parc	NM_001081335,
ENSMUSG00000039989	3.82374	4.21587	15.188	16.5256	1.98081	3.3136	1.27609e-26	2.7303e-25	chr11:118941471-118947455	Cbx4	NM_007625
ENSMUSG00000039062	5.04733	7.17246	25.2606	22.6112	1.97755	3.9091	9.94597e-29	2.52403e-27	chr7:86966689-86993096	Anpep	,NM_008486
ENSMUSG00000026791	5.81208	6.29644	24.6805	22.9784	1.97748	3.90174	1.78988e-32	6.13098e-31	chr2:32828508-32837592	Slc2a8	NM_019488,
ENSMUSG00000035835	31.6096	26.6093	125.987	103.613	1.97454	6.16931	1.4782e-58	2.59878e-56	chr10:79324416-79337379	BC005764	,NM_181681
ENSMUSG00000000126	4.5375	4.76339	18.5104	18.047	1.9744	3.51972	1.82073e-29	4.92003e-28	chr11:59120430-59147054	Wnt9a	NM_139298,
ENSMUSG00000044576	3.51784	3.61361	14.2388	13.7975	1.97368	3.13689	7.18039e-25	1.34329e-23	chr5:30431701-30444918	Fam59b
ENSMUSG00000074122	4.8434	5.2014	20.3562	19.0438	1.97204	3.62827	2.15393e-30	6.2238e-29	chr9:98853187-98854080	Foxl2os	NR_003248
ENSMUSG00000038242	1.27458	1.04028	4.3771	4.77405	1.97191	1.52108	2.06773e-12	1.25041e-11	chr1:58267241-58325436	Aox4	NM_023631
ENSMUSG00000001227	4.5375	4.92765	19.0905	17.9945	1.97065	3.54124	1.8642e-29	5.02818e-28	chr17:56262508-56279766	Sema6b	NM_013662,NM_001130456
ENSMUSG00000021803	2.80407	2.51857	10.7054	10.2301	1.97025	2.71577	9.04904e-21	1.19065e-19	chr14:37891049-37911435	Pcdh21	NM_130878
ENSMUSG00000068327	1.58048	1.31404	6.32834	5.08883	1.96981	1.84044	1.03562e-13	7.14503e-13	chr6:83018319-83020219	Tlx2	NM_009392
ENSMUSG00000016552	8.87107	8.04849	32.8547	33.3659	1.96528	4.37817	4.37119e-40	2.53112e-38	chr15:77770959-77787111	Foxred2	NM_001017983,
ENSMUSG00000017740	2.70211	1.5878	9.86167	7.08239	1.96459	2.40983	1.96905e-14	1.46221e-13	chr2:164793488-164825227	Slc12a5	,NM_020333
ENSMUSG00000006241	1.47851	1.47829	5.37909	6.19053	1.96372	1.86174	2.79173e-14	2.03076e-13	chr9:21731915-21740316	2510048L02Rik	NM_025977
ENSMUSG00000022754	5.4552	3.3946	17.5612	17.26	1.96271	3.44996	2.23619e-24	4.04344e-23	chr16:56806382-56886279	Tmem45a	NM_019631
ENSMUSG00000003865	54.603	64.8259	226.607	237.234	1.96185	7.18811	9.31529e-70	2.22834e-67	chr7:52690247-52711987	Gys1	NM_030678,
ENSMUSG00000028039	4.12964	6.57019	22.2547	19.0962	1.96049	3.70169	4.68542e-24	8.24725e-23	chr3:89118873-89126801	Efna3	NM_010108
ENSMUSG00000038020	2.75309	2.68283	11.4965	9.65303	1.95644	2.73333	7.35407e-20	8.89806e-19	chr11:98698099-98715011	Rapgefl1	NM_001080925,
ENSMUSG00000032548	1.12163	1.25929	5.90645	3.35758	1.95614	1.54185	6.23476e-10	2.8395e-09	chr9:102910817-102990179	Slco2a1	NM_033314,
ENSMUSG00000025855	2.14129	3.2851	11.2855	9.65303	1.95607	2.72035	3.67263e-18	3.84993e-17	chr5:139493262-139606340	Prkar1b	,NM_008923
ENSMUSG00000034616	2.90604	3.01134	12.7622	10.1777	1.95293	2.85142	4.88119e-20	6.02082e-19	chr19:4261673-4269172	Ssh3	,NM_198113
ENSMUSG00000006958	1.37655	1.20454	6.01193	4.03958	1.95177	1.66006	1.8698e-11	1.02341e-10	chr16:20733200-20742455	Chrd	NM_009893,
ENSMUSG00000042851	1.68244	0.821274	4.64079	5.19375	1.95087	1.62798	9.29811e-12	5.2507e-11	chr2:128793143-128843320	Zc3h6	NM_178404,
ENSMUSG00000036570	1.73343	2.08056	7.96317	6.76761	1.95014	2.21327	7.74406e-16	6.53187e-15	chr7:31836699-31840674	Fxyd1	,NM_194321,NM_052992,NM_052991,NM_019503
ENSMUSG00000026773	45.273	49.7692	179.409	186.031	1.94534	6.84715	4.10792e-73	1.05163e-70	chr2:11393062-11423728	Pfkfb3	,NM_133232
ENSMUSG00000021069	20.3933	19.4916	76.3093	77.3292	1.94414	5.59679	3.36282e-61	6.81532e-59	chr12:71291806-71328670	Pygl	NM_133198
ENSMUSG00000023764	12.236	8.76026	42.4526	38.7695	1.94242	4.67627	1.8366e-37	8.78679e-36	chr11:3031853-3093466	Sfi1	NM_030207,
ENSMUSG00000015094	8.82009	9.03402	35.3333	33.0511	1.93712	4.43074	1.22189e-39	6.80528e-38	chr2:25258603-25265014	Npdc1	,NM_008721
ENSMUSG00000074657	4.07865	3.83261	15.399	14.8992	1.93382	3.25672	1.24811e-25	2.46114e-24	chr10:126662752-126700404	Kif5a	NM_008447,NM_001039000
ENSMUSG00000056445	4.79242	3.61361	17.7721	14.4795	1.93064	3.34649	3.43352e-23	5.57927e-22	chr6:52118509-52119563	5730446D14Rik
ENSMUSG00000025357	4.28259	4.16112	18.194	14.0598	1.93064	3.34744	2.31252e-23	3.82588e-22	chr10:128157197-128181112	Dgka	NM_016811
ENSMUSG00000070315	1.58048	0.602268	4.3771	4.09205	1.92678	1.41641	3.40172e-10	1.59864e-09	chr9:34924313-34938507	4930581F22Rik
ENSMUSG00000063594	1.52949	1.53305	7.22486	4.45928	1.92635	1.88283	1.6214e-11	8.95515e-11	chr7:17477135-17480784	Gng8	NM_010320
ENSMUSG00000036995	3.72177	2.57333	12.3403	11.7515	1.92459	2.92684	3.12075e-20	3.90549e-19	chr4:135762339-135800822	Asap3	NM_001008232
ENSMUSG00000051343	3.56882	4.16112	16.1373	13.168	1.92438	3.21112	2.0142e-22	3.06158e-21	chr6:85284957-85324628	Rab11fip5	NM_001003955,NM_177466
ENSMUSG00000041592	14.3773	15.3305	62.7561	49.5242	1.91893	5.14987	2.24333e-43	1.57378e-41	chr11:113642104-113927265	Sdk2	NM_172800,
ENSMUSG00000051790	38.9001	40.1877	155.941	141.805	1.91304	6.55797	5.82642e-70	1.441e-67	chr11:69636624-69651286	Nlgn2	NM_198862,
ENSMUSG00000015312	4.8434	3.94212	17.983	15.2665	1.91298	3.39448	1.51774e-24	2.76145e-23	chr10:80392819-80394469	Gadd45b	NM_008655
ENSMUSG00000028599	1.88638	1.86155	7.64675	6.5053	1.91248	2.16273	2.87852e-15	2.29652e-14	chr4:144802271-144836773	Tnfrsf1b	NM_011610
ENSMUSG00000014602	11.7771	12.1549	42.6636	47.3208	1.91116	4.83229	2.12315e-44	1.65674e-42	chr1:94914858-94998430	Kif1a	NM_008440,NM_001110315,
ENSMUSG00000028862	1.98834	2.84708	9.1761	8.91856	1.91006	2.51913	3.76095e-17	3.56362e-16	chr4:132796733-132808843	Map3k6	NM_016693
ENSMUSG00000028373	1.12163	1.36879	4.53531	4.82652	1.91002	1.56758	4.22124e-12	2.47009e-11	chr4:65041837-66065656	Astn2	,NM_207109,NM_019514
ENSMUSG00000018470	2.29424	1.04028	6.27561	6.45284	1.90923	2.00828	8.35662e-13	5.30173e-12	chr11:69139760-69146543	Kcnab3	NM_010599
ENSMUSG00000002228	1.93736	1.6973	6.22287	7.44962	1.90451	2.1147	1.0633e-14	8.06845e-14	chr3:104583974-104588931	Ppm1j	NM_027982
ENSMUSG00000025161	154.428	166.609	606.414	593.766	1.90431	8.57106	8.48728e-75	2.25175e-72	chr11:120809794-120820089	Slc16a3	NM_030696,NM_001038654,NM_001038653,
ENSMUSG00000032565	5.60815	4.92765	20.5671	18.9913	1.9039	3.64741	6.14026e-28	1.46643e-26	chr9:105031668-105034135	Nudt16	NM_029385
ENSMUSG00000063652	1.47851	1.75205	5.95919	6.08561	1.89864	1.93365	2.94272e-14	2.13314e-13	chr11:53764326-53793529	Slc22a21	NM_019723
ENSMUSG00000025650	2.44719	1.20454	6.75023	7.02992	1.89487	2.1261	1.86725e-13	1.25388e-12	chr9:108855631-108886920	Col7a1	NM_007738,
ENSMUSG00000029470	2.54916	2.90184	10.9164	9.33826	1.89415	2.68442	1.74792e-18	1.87956e-17	chr5:123157601-123179747	P2rx4	NM_011026,
ENSMUSG00000028631	2.03933	3.23035	10.2308	9.23333	1.89386	2.62812	1.12417e-16	1.01951e-15	chr4:120368745-120419781	Kcnq4	NM_001081142
ENSMUSG00000024854	4.58848	3.83261	17.192	14.2172	1.8925	3.3167	3.91805e-23	6.33136e-22	chr19:4231978-4233631	Pold4	NM_027196
ENSMUSG00000033007	1.37655	1.97106	6.6975	5.66591	1.88956	1.97353	1.94469e-13	1.30229e-12	chr1:75447011-75470915	Accn4	NM_183022,
ENSMUSG00000038180	2.70211	2.08056	10.389	7.44962	1.88895	2.5007	5.06231e-15	3.9313e-14	chr2:155890980-155895233	Spag4	NM_139151
ENSMUSG00000041544	0.866714	1.47829	4.42984	4.19697	1.88665	1.45508	6.6229e-11	3.39688e-10	chr4:147614373-147662074	Ptchd2	NM_001083342,
ENSMUSG00000032114	19.1697	15.1662	63.0198	64.2661	1.88394	5.33707	7.07177e-48	6.74453e-46	chr9:44205182-44211045	Slc37a4	NM_008063
ENSMUSG00000080316	2.70211	0.930777	8.27958	5.35114	1.87827	2.11157	1.96181e-09	8.42954e-09	chr17:17974468-17976035	4930546H06Rik
ENSMUSG00000010529	10.6555	10.2386	42.2944	34.4676	1.87523	4.61007	1.49275e-36	6.66121e-35	chr12:112723379-112723981	Gm266	NM_001033248
ENSMUSG00000021508	6.62781	7.06296	28.5303	21.6144	1.873	3.99659	1.03742e-26	2.24599e-25	chr13:56390008-56397752	Cxcl14	NM_019568
ENSMUSG00000076435	8.15731	9.30777	35.386	28.4345	1.87173	4.34515	9.7416e-32	3.13796e-30	chr11:94418418-94463185	Acsf2	NM_153807
ENSMUSG00000043557	3.26292	3.01134	12.2875	10.7023	1.86896	2.87193	6.68741e-20	8.12512e-19	chr17:29964903-30107032	Mdga1	NM_001081160,
ENSMUSG00000012017	27.6839	25.131	105.051	87.9265	1.86634	5.94161	4.70113e-56	7.29775e-54	chr16:17797408-17808385	Scarf2	NM_153790
ENSMUSG00000027868	0.815731	1.14978	1.47661	5.66591	1.86545	1.18764	2.50707e-05	6.36118e-05	chr3:99057683-99158183	Tbx15	NM_009323
ENSMUSG00000052563	4.48652	2.90184	15.6099	11.5417	1.86431	3.11134	1.87593e-17	1.82856e-16	chr11:51464456-51471183	D930048N14Rik
ENSMUSG00000024952	5.60815	6.13218	19.987	22.3489	1.85174	3.75742	1.50312e-27	3.44867e-26	chr19:6903575-6915115	Rps6ka4	NM_019924
ENSMUSG00000019734	3.16096	2.35432	11.6547	8.39394	1.85141	2.67713	2.27134e-15	1.83519e-14	chr7:3617393-3629080	Tmc4	NM_181820,
ENSMUSG00000020866	13.8674	14.1807	52.7362	48.2652	1.84832	5.01216	2.77062e-45	2.35052e-43	chr11:94269705-94335414	Cacna1g	NM_009783,,NM_001112813
ENSMUSG00000052133	13.0007	13.1404	45.5113	48.5275	1.84681	4.90952	2.20537e-44	1.71174e-42	chr16:35541448-35664692	Sema5b	NM_013661,
ENSMUSG00000039004	3.41587	3.72311	11.602	14.0598	1.84648	3.03629	7.10642e-20	8.61986e-19	chr13:38437802-38592183	Bmp6	NM_007556
ENSMUSG00000035640	10.4006	10.4576	38.6029	36.3563	1.84487	4.58269	2.15852e-39	1.17967e-37	chr10:79593296-79602112	Dos	,NM_015761
ENSMUSG00000027577	4.99635	5.47516	15.8209	21.7193	1.8436	3.58584	6.08933e-22	8.83255e-21	chr2:180753085-180773892	Chrna4	,NM_015730
ENSMUSG00000048249	3.05899	3.77786	12.0239	12.4335	1.84233	2.96812	6.41745e-20	7.81665e-19	chr17:26852595-26909832	A930001N09Rik	NM_029870
ENSMUSG00000021665	9.6868	8.76026	33.8566	32.4216	1.84174	4.40537	4.69211e-36	1.98456e-34	chr13:97946292-97968248	Hexb	NM_010422
ENSMUSG00000032482	2.09031	1.64255	6.90844	6.55777	1.84109	2.10582	2.96841e-14	2.14963e-13	chr9:110146287-110165079	Cspg5
ENSMUSG00000028565	1.12163	1.04028	3.95521	3.82973	1.84007	1.31555	2.55857e-10	1.21969e-09	chr4:97248668-97785562	Nfia	,NM_010905,NM_001122952,NM_001122953
ENSMUSG00000031557	24.166	22.6124	83.6396	83.6771	1.83667	5.74252	1.90088e-59	3.42441e-57	chr8:26149616-26212666	Plekha2	NM_031257,
ENSMUSG00000029711	2.60014	2.29957	8.64874	8.91856	1.83625	2.49093	7.1045e-17	6.5365e-16	chr5:137923490-137974470	Epo	,NM_007942
ENSMUSG00000059866	2.09031	1.91631	7.33033	7.02992	1.83591	2.20016	5.99213e-15	4.62876e-14	chr5:34838745-34856628	Tnip2	,NM_139064
ENSMUSG00000033871	1.37655	2.40907	7.54128	5.87576	1.83545	2.10387	3.79878e-12	2.23155e-11	chr18:61457817-61560085	Ppargc1b	NM_133249,
ENSMUSG00000020473	11.3692	13.8522	47.1462	42.5468	1.83468	4.84456	3.83941e-39	2.03726e-37	chr11:5761930-5772091	Aebp1	,NM_009636
ENSMUSG00000039450	5.50618	5.91317	22.3601	18.3617	1.83459	3.70472	4.59808e-25	8.72499e-24	chr11:120586738-120588595	Dcxr	NM_026428,
ENSMUSG00000053724	1.58048	0.602268	4.16616	3.77727	1.83442	1.34347	4.00231e-09	1.6615e-08	chr15:102100994-102104552	EG432988
ENSMUSG00000055633	11.3692	11.4431	42.6108	38.7695	1.83426	4.70354	7.6419e-40	4.32212e-38	chr7:5003186-5005324	Zfp580
ENSMUSG00000038738	2.24326	2.46382	8.596	8.18409	1.83326	2.42598	2.33676e-16	2.0653e-15	chr7:51565623-51613721	Shank1
ENSMUSG00000059970	3.46685	4.48963	14.186	14.0598	1.83272	3.17816	1.5896e-21	2.23678e-20	chr12:77505163-77507921	Hspa2	,NM_008301,NM_001002012
ENSMUSG00000036596	5.04733	4.76339	20.7253	14.2172	1.82898	3.48438	8.99628e-20	1.08312e-18	chr5:35844869-35868275	Cpz	NM_153107
ENSMUSG00000031937	1.07065	1.31404	4.69352	3.77727	1.82781	1.44052	2.20571e-10	1.05874e-09	chr9:15043489-15063837	2200002K05Rik	NM_026955
ENSMUSG00000042675	13.1537	13.3046	49.6248	44.1206	1.82458	4.90972	4.26585e-42	2.68307e-40	chr7:133920492-133924028	Ypel3	,NM_026875,NM_025347
ENSMUSG00000032842	6.37289	4.76339	19.8815	19.6208	1.81802	3.66326	6.24644e-25	1.1761e-23	chr17:46440182-46464972	Abcc10	,NM_145140,NM_170680
ENSMUSG00000031303	1.98834	2.02581	7.38307	6.76761	1.81463	2.18386	1.56432e-14	1.1718e-13	chrX:156426365-156561277	Map3k15
ENSMUSG00000040794	1.93736	2.02581	6.75023	7.18731	1.81209	2.16277	1.99044e-14	1.47659e-13	chr2:90726015-90730676	C1qtnf4	NM_026161
ENSMUSG00000002109	4.18062	2.68283	12.4457	11.8564	1.81085	2.96342	5.61653e-18	5.77972e-17	chr2:91051760-91077139	Ddb2	,NM_028119
ENSMUSG00000025150	1.93736	1.42354	7.54128	4.35436	1.81065	1.93243	6.20615e-10	2.82735e-09	chr11:120590805-120593305	Cbr2	NM_007621,
ENSMUSG00000020828	5.71011	4.76339	20.0925	16.7879	1.80984	3.56627	7.16428e-24	1.24454e-22	chr11:70353791-70371610	Pld2	,NM_008876
ENSMUSG00000023033	6.67879	4.38013	18.5104	20.5127	1.80744	3.64746	3.55466e-22	5.25529e-21	chr15:100701114-100876360	Scn8a	,NM_011323,NM_001077499
ENSMUSG00000025738	9.17697	10.0195	35.4915	31.3723	1.8017	4.42759	1.14448e-33	4.19604e-32	chr17:25953360-25958189	Fbxl16
ENSMUSG00000031169	5.91405	5.85842	19.7233	21.2996	1.79977	3.72301	1.22269e-26	2.62375e-25	chrX:7770974-7783627	Porcn	NM_023638,NM_145908,NM_145907,NM_016913,
ENSMUSG00000055675	35.8412	30.8252	109.322	122.499	1.79413	6.22189	1.11184e-55	1.70778e-53	chr8:15027398-15033320	Kbtbd11
ENSMUSG00000034120	14.0714	6.24168	40.7123	30.7428	1.79377	4.52054	5.75668e-16	4.91524e-15	chr11:116711229-116714403	Sfrs2	,NM_011358
ENSMUSG00000039199	7.29059	6.07743	24.6805	21.7193	1.78943	3.90209	3.22112e-26	6.66703e-25	chr8:107996325-108008330	Zdhhc1	NM_175160
ENSMUSG00000030630	4.89438	3.99687	15.8736	14.8992	1.78439	3.31084	2.9763e-22	4.43164e-21	chr7:91733685-91754281	Fah	NM_010176
ENSMUSG00000042401	0.764747	1.14978	3.6388	2.93788	1.78327	1.0854	1.6997e-08	6.54409e-08	chr19:42357527-42506273	Crtac1	NM_145123
ENSMUSG00000018566	5.55716	4.43488	19.0378	15.5288	1.78304	3.47854	1.00398e-21	1.44194e-20	chr11:69755788-69761692	Slc2a4	NM_009204
ENSMUSG00000002799	19.2207	20.4771	71.4575	65.053	1.783	5.4614	1.18196e-47	1.11272e-45	chr12:114146801-114167706	Jag2	NM_010588
ENSMUSG00000025402	14.2243	14.2902	52.1561	46.0093	1.78293	4.98541	5.76933e-41	3.46445e-39	chr10:127097975-127103734	Nab2	,NM_008668,NM_001122895
ENSMUSG00000055493	4.33357	3.12084	12.6567	13.168	1.78252	3.05795	5.17604e-19	5.82573e-18	chr10:11063202-11177520	Epm2a	NM_010146
ENSMUSG00000052949	12.8987	14.2354	49.5193	43.7009	1.78234	4.9114	1.75642e-39	9.6716e-38	chr11:116197693-116274344	Rnf157
ENSMUSG00000025579	24.8798	28.7446	93.0267	90.8644	1.7813	5.89204	2.29808e-56	3.64496e-54	chr11:119129340-119146768	Gaa	,NM_008064
ENSMUSG00000042404	13.5105	11.1693	45.5113	39.5564	1.7796	4.77865	7.93128e-36	3.29724e-34	chr3:90070455-90084572	Dennd4b	NM_201407,
ENSMUSG00000056899	2.39621	2.40907	8.22685	8.28902	1.77851	2.41506	1.20335e-15	9.98818e-15	chr12:41794899-43056087	Immp2l	NM_053122
ENSMUSG00000035678	3.26292	3.23035	12.0239	10.2826	1.77782	2.84866	4.58936e-18	4.7698e-17	chr17:57244808-57247180	Tnfsf9	NM_009404
ENSMUSG00000010021	2.60014	2.46382	8.75421	8.65625	1.77756	2.49119	3.81992e-16	3.29824e-15	chr11:114626740-114651575	Kif19a	NM_001102615
ENSMUSG00000066721	1.17261	1.14978	3.95521	4.03958	1.7772	1.36811	5.04097e-10	2.32484e-09	chr7:25368857-25372660	Zfp575	NM_001033205
ENSMUSG00000003657	0.662781	1.36879	3.21691	3.67235	1.77329	1.15592	1.86476e-08	7.1419e-08	chr8:112666439-112692106	Calb2	NM_007586
ENSMUSG00000056501	1.83539	1.5878	5.95919	5.77083	1.76911	1.92293	9.80866e-13	6.16134e-12	chr2:167514467-167515887	Cebpb	NM_009883
ENSMUSG00000030513	9.89073	11.1693	38.7611	32.6314	1.76343	4.53086	3.92861e-32	1.31181e-30	chr7:73007099-73195220	Pcsk6
ENSMUSG00000075514	3.77275	3.44935	12.5512	12.0138	1.76188	2.99129	2.46569e-19	2.85777e-18	chr2:20890715-20891975
ENSMUSG00000031762	46.8025	33.6175	139.962	134.355	1.76157	6.47093	3.13855e-45	2.62662e-43	chr8:96696684-96697462	Mt2	NM_008630
ENSMUSG00000029119	10.4515	11.5526	37.6009	36.8809	1.76104	4.59257	2.13514e-36	9.41267e-35	chr5:37198160-37221866	Man2b2	NM_008550
ENSMUSG00000032584	1.2236	0.930777	4.16616	3.20019	1.76004	1.25278	6.06058e-09	2.46752e-08	chr9:107809220-107822710	Mst1r	NM_009074
ENSMUSG00000040010	65.1055	82.6749	239.053	259.005	1.75905	7.33507	3.91281e-51	4.67997e-49	chr8:124405052-124431583	Slc7a5	NM_011404
ENSMUSG00000019796	11.8281	14.6187	44.5621	44.6453	1.759	4.85381	4.01556e-37	1.86016e-35	chr10:7309659-7345263	Lrp11	NM_172784
ENSMUSG00000034271	13.7655	15.1114	49.3083	48.1602	1.75691	4.98152	3.0629e-41	1.86224e-39	chr12:86940366-86980827	Jdp2	NM_030887
ENSMUSG00000009654	2.24326	1.97106	5.06268	9.23333	1.75686	2.21141	5.57295e-10	2.55564e-09	chr10:58886194-58904492	Oit3	NM_010959
ENSMUSG00000064307	5.09832	5.03715	18.3522	15.896	1.75472	3.47255	5.74034e-23	9.12451e-22	chr7:109061498-109082382	Lrrc51
ENSMUSG00000004933	2.03933	2.73758	8.12137	7.92178	1.75249	2.3799	2.36094e-14	1.73381e-13	chr10:80715680-80725730	Matk	,NM_010768
ENSMUSG00000048240	3.56882	4.54438	13.6587	13.5877	1.75225	3.14417	1.0362e-19	1.23632e-18	chr10:80411369-80477690	Gng7	,NM_010319,NM_001038655
ENSMUSG00000026825	18.9657	22.0101	73.0396	64.6858	1.75222	5.48155	9.82474e-45	7.87707e-43	chr2:32163991-32208824	Dnm1	,NM_010065
ENSMUSG00000024521	13.4086	8.21274	36.2298	37.1432	1.74992	4.57063	7.85565e-26	1.57892e-24	chr18:66618187-66625204	Pmaip1	NM_021451
ENSMUSG00000015647	76.3728	66.797	259.831	222.964	1.74987	7.29009	1.57055e-54	2.3149e-52	chr2:179911078-179960564	Lama5	NM_001081171,
ENSMUSG00000044681	4.43553	3.99687	12.7622	15.6337	1.74779	3.20371	1.79669e-19	2.10412e-18	chr5:28528989-28572328	Cnpy1	,NM_175651
ENSMUSG00000034586	6.16896	6.24168	21.991	19.6733	1.74625	3.7574	3.33883e-25	6.42747e-24	chr11:115209021-115229040	C630004H02Rik	NM_175454,
ENSMUSG00000024130	14.7851	12.8119	45.4059	47.3733	1.74522	4.91204	2.6093e-39	1.39981e-37	chr17:24488991-24547146	Abca3	,NM_013855,NM_001039581
ENSMUSG00000017713	1.42753	1.53305	4.79899	5.14129	1.74487	1.69018	3.32672e-11	1.7736e-10	chr11:117729265-117734840	Tha1	NM_027919
ENSMUSG00000038569	2.09031	2.02581	7.2776	6.55777	1.74477	2.16692	1.58217e-13	1.06983e-12	chr5:122773232-122804241	Rad9b	,NM_144912
ENSMUSG00000035513	3.67079	2.90184	12.2875	9.86288	1.74436	2.84523	2.4747e-16	2.17929e-15	chr2:29050341-29108525	6530402F18Rik,Ntng2	NM_133501,NM_133500,
ENSMUSG00000040936	2.29424	2.57333	7.4358	8.8661	1.74431	2.40452	2.09682e-14	1.55313e-13	chr9:120870379-121186299	Ulk4
ENSMUSG00000041205	1.37655	2.35432	5.43183	6.97746	1.74424	2.01214	7.91046e-11	4.01773e-10	chr16:20233383-20241394	Map6d1	NM_198599
ENSMUSG00000014164	1.83539	0.985529	5.16815	4.40682	1.74273	1.63437	5.99484e-10	2.73563e-09	chr13:58024533-58196611
ENSMUSG00000063239	1.73343	1.25929	5.5373	4.5642	1.74214	1.71262	1.00708e-10	5.05862e-10	chr17:27559332-27650286	Grm4	NM_001013385,
ENSMUSG00000004558	12.8478	10.6766	42.1362	36.8284	1.7415	4.67995	1.4785e-33	5.36673e-32	chr14:52524958-52533071	Ndrg2	NM_013864,NM_001145959
ENSMUSG00000038058	0.96868	0.876026	3.11144	3.09527	1.74066	1.0107	2.96699e-08	1.11153e-07	chr6:54873943-54922607	Nod1	NM_172729
ENSMUSG00000031595	2.14129	1.47829	6.43382	5.77083	1.74029	1.98594	4.66229e-12	2.71694e-11	chr8:42011695-42076120	Pdgfrl	NM_026840
ENSMUSG00000029648	22.4836	27.2116	79.5262	84.9886	1.7318	5.74302	3.3608e-49	3.55368e-47	chr5:148373772-148537564	Flt1	NM_010228,
ENSMUSG00000015843	0.764747	1.42354	3.95521	3.25265	1.72885	1.23081	1.97805e-08	7.55398e-08	chr1:169528515-169569754	Rxrg	,NM_009107
ENSMUSG00000038260	8.97304	6.40594	28.6358	22.6636	1.72813	4.05995	1.80132e-22	2.75811e-21	chr7:52558002-52589126	Trpm4	NM_175130,
ENSMUSG00000002043	23.4523	22.3387	83.4287	68.3057	1.7265	5.62619	3.23624e-44	2.46204e-42	chr7:20094075-20101490	Trappc6a	,NM_025960
ENSMUSG00000032298	4.18062	2.62808	11.391	11.3318	1.72508	2.88585	2.83419e-16	2.47496e-15	chr9:56990607-56995936	Neil1	NM_028347,
ENSMUSG00000029161	4.18062	3.06609	11.9184	12.1188	1.7202	2.96875	1.96537e-17	1.9081e-16	chr5:31235519-31247781	Cgref1
ENSMUSG00000041608	1.63146	1.53305	5.00994	5.45606	1.72005	1.76999	2.27375e-11	1.23249e-10	chr9:120448963-120476934	Entpd3	NM_178676
ENSMUSG00000030032	7.44354	7.11771	25.1024	22.821	1.71636	3.96602	9.56257e-27	2.07644e-25	chr6:83102742-83106361	Wdr54	NM_023790
ENSMUSG00000030589	2.34523	2.35432	8.96515	6.5053	1.71561	2.33468	1.30275e-12	8.05497e-12	chr7:29920006-29938958	Rasgrp4	,NM_145149
ENSMUSG00000071103	2.85506	1.6973	7.48854	7.60701	1.71358	2.29841	1.1382e-12	7.09467e-12	chr8:47038960-47060606	1700029J07Rik	,NM_001033148
ENSMUSG00000022483	155.295	161.572	529.471	508.778	1.71311	8.40425	1.7678e-62	3.7935e-60	chr15:97805402-97835076	Col2a1	,NM_031163,NM_001113515
ENSMUSG00000072591	7.64747	8.377	27.7392	24.7097	1.71194	4.09778	2.98749e-27	6.72316e-26	chr5:129084979-129106556	5930412G12Rik
ENSMUSG00000021822	6.88273	7.88423	32.4855	15.8436	1.71182	3.97949	3.18906e-13	2.09427e-12	chr14:21655929-21662610	Plau	NM_008873
ENSMUSG00000040811	19.6285	17.849	64.8655	58.0756	1.71087	5.32613	2.78933e-42	1.78517e-40	chr7:19761770-19791831	Eml2
ENSMUSG00000018509	18.201	19.8748	63.4416	61.0134	1.71052	5.34482	3.8701e-44	2.92604e-42	chr11:62338448-62352763	Cenpv
ENSMUSG00000059343	15.6008	17.7395	53.369	55.3475	1.7082	5.15056	2.8073e-41	1.71398e-39	chr4:72511617-72513666	Aldoart1
ENSMUSG00000048200	3.21194	3.33985	11.9711	9.44318	1.70716	2.80607	8.22204e-16	6.91903e-15	chr7:148646993-148652511	Efcab4a	NM_001025103
ENSMUSG00000039683	6.83174	6.18693	20.9363	21.6669	1.70689	3.79837	3.22523e-25	6.21697e-24	chr5:141717444-142691540	Sdk1	NM_177879,
ENSMUSG00000015027	7.18863	8.10324	27.1064	22.7161	1.70592	4.02514	3.46843e-25	6.66815e-24	chr8:125102138-125135289	Galns	NM_016722,
ENSMUSG00000007097	4.8434	4.27063	16.5064	13.3254	1.70562	3.28417	3.67375e-19	4.18154e-18	chr1:174201840-174228195	Atp1a2	NM_178405,
ENSMUSG00000056938	2.75309	2.73758	9.70346	8.23655	1.70528	2.55101	6.58129e-15	5.07312e-14	chr11:102963002-102973513	Acbd4	,NM_025988
ENSMUSG00000038742	2.29424	2.84708	9.22883	7.44962	1.70035	2.44762	2.17189e-13	1.44779e-12	chr9:20678253-20684154	Angptl6	NM_145154
ENSMUSG00000010095	89.1695	91.5447	292.211	293.945	1.69819	7.58294	1.63766e-61	3.41382e-59	chr19:8782058-8788366	Slc3a2	NM_008577
ENSMUSG00000030695	1323.37	1515.2	4692.05	4493.8	1.69764	11.5537	2.9436e-57	4.88102e-55	chr7:133938749-133943961	Aldoa	,NM_007438
ENSMUSG00000038370	4.38455	6.35119	15.7681	18.8339	1.69699	3.50259	9.74017e-19	1.06783e-17	chr1:173103393-173126399	Pcp4l1	,NM_025557
ENSMUSG00000067653	3.16096	2.29957	10.0726	7.76439	1.6968	2.5434	2.511e-13	1.66396e-12	chr1:36587379-36592574	Ankrd23	NM_153502,
ENSMUSG00000074207	2.49817	2.62808	10.0199	6.61023	1.69579	2.44369	6.47302e-12	3.71429e-11	chr3:137940629-137953656	Adh1	NM_007409
ENSMUSG00000061046	9.6868	9.96479	34.7532	28.7492	1.69187	4.37806	1.77825e-28	4.4508e-27	chr17:25919768-25922513	Haghl	NM_026897
ENSMUSG00000042293	3.97669	3.72311	13.1313	11.804	1.6917	3.02914	4.93486e-18	5.10344e-17	chr9:48303565-48304069	EG434402
ENSMUSG00000025582	1.63146	1.31404	4.58805	4.9839	1.6905	1.64762	2.28921e-10	1.0981e-09	chr11:119400033-119409134	Nptx1	NM_008730
ENSMUSG00000048967	1.32556	1.20454	4.00795	4.19697	1.68976	1.42564	1.50815e-09	6.57118e-09	chr8:72411687-72414784	Yjefn3
ENSMUSG00000054708	7.90239	6.57019	25.6298	21.2472	1.68958	3.93971	2.23496e-23	3.70596e-22	chr10:81091380-81110355	Ankrd24	NM_027480,
ENSMUSG00000036427	249.359	290.403	896.093	834.725	1.68482	9.14886	5.17864e-54	7.48185e-52	chr7:34987149-35015317	Gpi1	NM_008155
ENSMUSG00000042073	5.09832	4.16112	16.0845	13.7451	1.68085	3.28967	3.85611e-19	4.37886e-18	chr9:106350992-106355246	Abhd14b	NM_029631,
ENSMUSG00000040813	13.3066	13.4141	45.6168	40.0286	1.67989	4.81243	7.23555e-35	2.86128e-33	chr9:106561084-106588246	Tex264	NM_011573,NM_001081654
ENSMUSG00000001750	8.00436	7.11771	26.79	21.7718	1.6789	3.99346	8.68353e-24	1.49599e-22	chr19:3896052-3907040	Tcirg1	NM_001136091,NM_016921
ENSMUSG00000042961	13.6635	12.8666	43.6128	41.4451	1.67868	4.80254	3.8716e-36	1.65188e-34	chr15:7156120-7348304	Egflam	,NM_178748
ENSMUSG00000039787	14.9381	13.4689	45.3531	45.747	1.67811	4.90152	2.43247e-37	1.15242e-35	chr2:29725014-29738360	Cercam	NM_207298
ENSMUSG00000038007	9.48287	10.129	34.7532	27.9623	1.67771	4.36356	4.81619e-27	1.06968e-25	chr4:86520360-86566778	Asah3l	NM_139306,
ENSMUSG00000032850	6.16896	4.70864	18.5631	16.4206	1.67701	3.52026	1.30671e-20	1.69489e-19	chr5:118640745-118695125	Rnft2	,NM_172998,NM_001109902
ENSMUSG00000020953	2.80407	2.08056	6.90844	8.81364	1.67667	2.3667	1.68205e-12	1.02955e-11	chr12:52694344-52706748	Coch	NM_007728
ENSMUSG00000007655	7.90239	7.61047	26.8427	22.7686	1.67509	4.02563	3.81887e-25	7.3034e-24	chr6:17256345-17291452	Cav1	,NM_007616
ENSMUSG00000031838	11.8281	12.3739	39.0248	38.035	1.67143	4.66232	1.9849e-34	7.56233e-33	chr8:73286673-73290562	Ifi30	NM_023065
ENSMUSG00000051550	10.4515	8.377	32.6964	27.4902	1.66985	4.30476	3.83324e-26	7.86705e-25	chr7:4944456-4947703	Zfp579	,NM_026741
ENSMUSG00000049556	5.25127	5.52991	18.1413	16.1583	1.66958	3.49489	1.80275e-21	2.51971e-20	chr9:56466282-56533060	Lingo1	,NM_181074
ENSMUSG00000052415	1.47851	1.04028	4.32437	3.72481	1.66179	1.4037	6.38641e-09	2.59367e-08	chr3:93248570-93252999	Tchh
ENSMUSG00000022236	1.07065	1.64255	4.48258	4.03958	1.6571	1.48933	3.6382e-09	1.5171e-08	chr15:31370965-31383444	Ropn1l	,NM_145852
ENSMUSG00000026204	1.32556	1.36879	4.74626	3.77727	1.6571	1.48836	3.46458e-09	1.44691e-08	chr1:75243616-75260783	Ptprn	NM_008985
ENSMUSG00000028525	10.1456	7.71998	29.796	26.8081	1.65583	4.21942	2.97467e-25	5.74158e-24	chr4:101760148-102279867	Pde4b	,NM_019840
ENSMUSG00000033965	8.51419	10.6218	30.7452	29.3263	1.6553	4.30765	2.48413e-27	5.61991e-26	chrX:100892753-101017327	Slc16a2	NM_009197
ENSMUSG00000034522	44.5593	48.0719	151.458	139.812	1.65445	6.58472	1.74624e-53	2.47389e-51	chr14:65994230-66015735	Zfp395	,NM_199029
ENSMUSG00000030787	0.866714	1.6973	6.22287	1.78371	1.65235	1.40101	0.00014015	0.000320694	chr7:117994121-118006467	Lyve1	NM_053247
ENSMUSG00000045594	14.8361	17.9038	55.1093	47.4782	1.65188	5.08039	1.92999e-34	7.37235e-33	chr9:114310237-114383495	Glb1	NM_009752
ENSMUSG00000019027	6.01601	6.95345	20.3562	20.1979	1.64743	3.74237	7.32465e-23	1.15127e-21	chr14:32073615-32137082	Dnahc1
ENSMUSG00000028195	23.4013	24.5835	75.36	74.6536	1.64543	5.62962	6.9229e-49	7.06426e-47	chr3:145309942-145312944	Cyr61	NM_010516
ENSMUSG00000028957	7.59649	5.31091	23.3621	17.3125	1.6453	3.74453	1.48562e-17	1.46771e-16	chr4:150378821-150418698	Per3	NM_011067
ENSMUSG00000024395	1.52949	2.13531	5.95919	5.45606	1.64397	1.91428	6.02277e-11	3.10875e-10	chr18:32091161-32118270	Lims2	NM_144862
ENSMUSG00000032754	4.79242	4.65389	15.3462	14.2172	1.64373	3.28645	9.01501e-20	1.08448e-18	chr5:120961201-120984028	Slc24a6	,NM_133221
ENSMUSG00000016458	8.61615	9.30777	30.9034	24.8146	1.63711	4.2027	2.37772e-24	4.29402e-23	chr2:104966686-105013773	Wt1	NM_144783,
ENSMUSG00000022558	21.6169	21.9554	71.4048	64.0563	1.6363	5.48437	2.8537e-42	1.8184e-40	chr15:76173986-76283373	D330001F17Rik
ENSMUSG00000020926	5.1493	6.13218	18.8268	16.1583	1.63584	3.53204	3.68298e-20	4.58159e-19	chr11:102622893-102641574	Adam11	NM_009613,NM_001110778
ENSMUSG00000043192	210.458	249.284	739.994	681.116	1.63229	8.87719	1.2124e-49	1.34025e-47	chr8:5640197-5640980
ENSMUSG00000035493	25.9504	28.1971	89.2296	78.4309	1.63223	5.79334	3.34481e-46	2.94021e-44	chr13:56710947-56740711	Tgfbi	NM_009369
ENSMUSG00000060402	1.37655	2.19006	6.17014	4.82652	1.63212	1.86351	1.34668e-09	5.8976e-09	chr7:35459779-35597695	Chst8	NM_175140
ENSMUSG00000046761	11.3183	9.58153	34.4895	30.4805	1.63117	4.42474	9.41146e-28	2.21147e-26	chr15:75831533-75844766	AA409316	NM_134087
ENSMUSG00000037363	2.95702	2.08056	8.54326	7.18731	1.63099	2.37787	2.8478e-12	1.6913e-11	chr8:26688967-26707959	Letm2	NM_173012
ENSMUSG00000018800	2.85506	2.79233	8.33232	9.18087	1.63012	2.53449	3.81257e-14	2.7365e-13	chr11:110133564-110198989	Abca5	NM_147219
ENSMUSG00000043415	2.90604	2.84708	8.12137	9.70549	1.62921	2.5604	7.66238e-14	5.34973e-13	chr2:19579379-19582210	Otud1
ENSMUSG00000006675	2.34523	2.51857	6.90844	8.13163	1.62815	2.31565	1.44761e-12	8.91665e-12	chr9:108481157-108499931	4933406E20Rik	NM_028944
ENSMUSG00000030087	7.29059	7.50097	23.4676	22.2439	1.62755	3.91939	4.7609e-24	8.35994e-23	chr6:90412583-90425229	Klf15	,NM_023184
ENSMUSG00000045211	4.99635	4.81814	17.3502	13.0106	1.62645	3.32873	4.51174e-17	4.23924e-16	chr14:70977654-70982378	Nudt18	NM_153136
ENSMUSG00000073758	2.54916	1.97106	7.01391	7.02992	1.62609	2.21604	3.31454e-12	1.96131e-11	chr4:125827846-125840505	1700029G01Rik	,NM_025856
ENSMUSG00000059540	5.65913	5.2014	18.4577	15.1091	1.62422	3.47403	2.58938e-19	2.98926e-18	chr2:181415022-181422764	Tcea2	NM_009326
ENSMUSG00000005374	40.4806	34.9315	114.754	118.197	1.62327	6.26883	3.79651e-49	3.95705e-47	chr5:135625556-135635693	Tbl2	NM_013763
ENSMUSG00000024011	0.662781	1.36879	3.53333	2.67557	1.62282	1.0409	7.5691e-07	2.37319e-06	chr17:29455827-29465847	Pi16	NM_023734,
ENSMUSG00000027953	11.981	9.69104	34.3313	32.6314	1.62141	4.47055	2.17337e-28	5.35706e-27	chr3:89072168-89074442	Rag1ap1	NM_009057,
ENSMUSG00000031951	13.9694	15.0019	45.4059	43.596	1.62052	4.88261	9.27528e-35	3.62855e-33	chr8:114437832-114457691	4932417I16Rik	NM_001033321
ENSMUSG00000034647	2.85506	2.35432	7.4358	8.65625	1.62007	2.41428	7.23984e-13	4.62336e-12	chr17:66316841-66426386	Ankrd12	NM_001025572,
ENSMUSG00000018411	4.69045	4.9824	14.9243	14.7943	1.61957	3.30031	1.87343e-19	2.18872e-18	chr11:104092812-104190492	Mapt	,NM_001038609,NM_010838
ENSMUSG00000022577	6.01601	6.57019	21.3054	17.3125	1.61828	3.67845	5.90319e-20	7.22645e-19	chr15:75395177-75397289	Ly6h	,NM_011837,NM_001135689,NM_001135688
ENSMUSG00000038855	16.4676	22.6672	61.8596	57.4985	1.61648	5.30822	9.76583e-32	3.13883e-30	chr1:182260607-182353790	Itpkb	NM_001081175,
ENSMUSG00000078706	10.8594	5.36566	28.4248	21.9292	1.61531	4.05787	4.2501e-14	3.02968e-13	chr11:96113083-96125703
ENSMUSG00000042988	5.91405	7.06296	20.3562	19.3061	1.61528	3.71823	1.66171e-21	2.33375e-20	chr11:120515102-120522151	Notum	NM_175263,
ENSMUSG00000030276	1.63146	0.821274	4.42984	3.20019	1.61466	1.33654	1.96338e-07	6.66737e-07	chr6:113342452-113364558	Ttll3	NM_133923,NM_001142732,
ENSMUSG00000054474	7.08666	4.87289	19.6706	17.2076	1.6138	3.61106	1.03233e-18	1.12922e-17	chr6:71078394-71094336	Thnsl2	NM_178413,NM_001033929
ENSMUSG00000024987	20.8011	17.5205	56.2695	61.2233	1.61177	5.28424	9.62404e-37	4.3613e-35	chr19:37772344-37776018	Cyp26a1	NM_007811
ENSMUSG00000026519	3.05899	2.84708	9.1761	8.91856	1.61124	2.58596	2.28446e-14	1.68273e-13	chr1:182872597-182905234	Tmem63a	NM_144794
ENSMUSG00000006850	17.2833	15.44	54.0546	46.1667	1.61122	5.05513	1.4182e-33	5.1607e-32	chr18:36894724-36902045	Tmco6	NM_028036
ENSMUSG00000040415	47.0575	44.0203	157.628	120.715	1.60935	6.52928	9.74938e-40	5.47165e-38	chr10:126627435-126632783	Dtx3	NM_030714,
ENSMUSG00000006445	11.6751	12.1549	40.8178	31.792	1.60742	4.59181	1.36005e-26	2.8972e-25	chr4:140857155-140885293	Epha2	NM_010139
ENSMUSG00000025469	9.53385	10.7313	28.8467	32.6839	1.60495	4.35425	1.16613e-26	2.50975e-25	chr7:147232157-147234985	Msx3	,NM_010836
ENSMUSG00000025400	5.71011	4.92765	18.4049	14.0598	1.60421	3.43041	2.41175e-17	2.31833e-16	chr10:127161534-127168823	Tac2	NM_009312
ENSMUSG00000000125	4.58848	5.42041	15.8736	14.4795	1.60339	3.33511	1.07682e-18	1.17612e-17	chr11:103635489-103679274	Wnt3	NM_009521
ENSMUSG00000055254	10.0437	9.69104	27.8447	32.1593	1.60303	4.31778	1.66419e-26	3.51939e-25	chr13:58909261-59235331	Ntrk2	,NM_001025074,NM_008745
ENSMUSG00000026442	3.21194	3.44935	9.65072	10.5449	1.60025	2.7478	5.00837e-15	3.89563e-14	chr1:134466568-134638342	Nfasc	,NM_182716
ENSMUSG00000042686	2.95702	2.57333	8.06864	8.76117	1.59987	2.48408	2.20535e-13	1.46809e-12	chr1:16987445-17087970	Jph1	NM_020604
ENSMUSG00000079277	24.6758	19.7106	75.4128	59.7019	1.59953	5.48825	6.96852e-32	2.28505e-30	chr2:74550050-74586328	Hoxd3	,NM_010468
ENSMUSG00000023266	4.5375	3.72311	14.7661	10.3875	1.5992	3.06317	8.93242e-14	6.18907e-13	chr17:47832147-47841235	Frs3	,NM_144939
ENSMUSG00000034708	31.8135	37.7786	111.01	99.1009	1.59817	6.12782	2.43381e-43	1.69924e-41	chr11:102291821-102298119	Grn	NM_008175
ENSMUSG00000052373	7.34157	6.62495	22.3074	20.0405	1.59657	3.81613	3.96086e-22	5.83218e-21	chr11:101860966-101889775	Mpp3	NM_007863,
ENSMUSG00000035545	73.3648	51.6855	216.957	162.947	1.5936	6.98017	5.21257e-29	1.36311e-27	chr7:4088658-4099775	Leng8	,NM_172736
ENSMUSG00000039908	6.32191	4.92765	17.0338	17.0502	1.59175	3.50363	1.64665e-19	1.93617e-18	chr11:119216891-119242338	Slc26a11	NM_178743
ENSMUSG00000019916	99.876	95.5416	286.463	302.602	1.59076	7.61572	1.74396e-53	2.47389e-51	chr10:58786116-58835684	P4ha1	NM_011030,
ENSMUSG00000031391	4.2316	3.94212	12.5512	12.1188	1.59026	3.03838	1.10688e-16	1.00508e-15	chrX:71099117-71126173	L1cam	NM_008478,
ENSMUSG00000037126	4.18062	4.05162	11.7074	13.1155	1.59019	3.0476	1.89896e-16	1.6927e-15	chr19:46386577-46401646	Psd	NM_028627,
ENSMUSG00000028542	8.51419	8.43175	25.9462	25.0769	1.58915	4.08732	6.11737e-25	1.15329e-23	chr4:117507111-117541910	Slc6a9	NM_008135,
ENSMUSG00000050822	7.64747	8.4865	23.995	24.3949	1.58652	4.01208	5.20002e-24	9.10802e-23	chr5:143178122-143198443	Slc29a4	NM_146257
ENSMUSG00000017314	21.3619	25.6238	73.5143	66.7318	1.58189	5.54875	2.51631e-37	1.18064e-35	chr11:101918333-101949816	Mpp2	NM_016695,
ENSMUSG00000005357	2.44719	3.3946	9.12336	8.28902	1.58164	2.53916	1.19612e-12	7.44298e-12	chr10:78243247-78277510	Slc1a6	NM_009200
ENSMUSG00000031503	151.012	181.885	527.151	464.185	1.5788	8.37095	8.55567e-44	6.30527e-42	chr8:11313024-11449215	Col4a2	NM_009932
ENSMUSG00000046442	6.67879	5.74892	17.0338	20.1979	1.57843	3.63492	1.0224e-19	1.22185e-18	chr11:87040408-87172496	Ppm1e	NM_177167
ENSMUSG00000022843	9.48287	8.54125	28.9522	24.972	1.57734	4.16948	4.99327e-24	8.75742e-23	chr16:20703061-20716187	Clcn2	NM_009900,
ENSMUSG00000008206	7.03568	6.84395	20.5144	20.9324	1.57671	3.79052	3.05046e-22	4.53282e-21	chr8:4493453-4524064	Lass4	NM_026058
ENSMUSG00000026841	1.78441	2.51857	6.96118	5.8233	1.5765	2.09446	2.0414e-10	9.83429e-10	chr2:31668817-31701525	Fibcd1	NM_178887
ENSMUSG00000064247	2.49817	1.53305	6.32834	5.8233	1.57634	2.01859	3.44416e-10	1.6165e-09	chr5:110528988-110534967	Plcxd1	,NM_207279
ENSMUSG00000014782	2.29424	1.25929	6.53929	4.19697	1.57593	1.83881	7.20209e-08	2.58468e-07	chr8:107899280-107906762	Plekhg4	NM_001081333
ENSMUSG00000007440	1.52949	2.02581	5.95919	4.61667	1.57588	1.82052	1.92592e-09	8.28263e-09	chr18:37089939-37347311	Pcdha6,Pcdha5,Pcdha11,Pcdha10,Pcdha4,Pcdha9,Pcdha1,Pcdha2,Pcdhac2,Pcdha12,Pcdhac1	NM_054072,NM_198117,NM_007766,NM_138661,NM_009961,NM_009960,NM_138663,NM_001003671,NM_001003672
ENSMUSG00000002985	58.3247	65.0997	192.909	174.332	1.57563	6.93867	1.6027e-47	1.48959e-45	chr7:20281622-20284401	Apoe	NM_009696
ENSMUSG00000023912	4.74143	2.24482	10.5472	10.5449	1.57407	2.81328	3.21042e-11	1.71536e-10	chr17:43778849-43804109	Slc25a27	NM_028711
ENSMUSG00000073433	5.50618	4.76339	16.401	14.2697	1.57328	3.35631	4.17177e-18	4.35751e-17	chr17:26336128-26338314	Arhgdig	NM_008113,
ENSMUSG00000034336	4.5375	5.2014	14.0278	14.8992	1.57291	3.27332	5.39961e-18	5.56435e-17	chr19:47089192-47099150	Ina	NM_146100
ENSMUSG00000038524	2.75309	2.46382	8.0159	7.55455	1.57217	2.37871	1.45216e-12	8.93712e-12	chr18:38117089-38129418	Fchsd1	NM_175684
ENSMUSG00000057666	8.66714	5.58466	23.4149	19.3061	1.57148	3.83321	4.30101e-17	4.05167e-16	chr6:125111872-125116485	Gapdh,380687
ENSMUSG00000025025	26.9701	28.2518	81.6884	82.3131	1.57138	5.77651	7.13571e-47	6.46734e-45	chr19:53384996-53450300	Mxi1	NM_001008542,NM_010847,NM_001008543
ENSMUSG00000037010	14.4792	15.1662	54.0019	34.1004	1.57129	4.87967	2.14841e-20	2.72368e-19	chrX:45378323-45388029	Apln	NM_013912
ENSMUSG00000030281	1.58048	1.86155	5.5373	4.66913	1.56836	1.77082	1.26516e-09	5.57236e-09	chr6:113421501-113433134	Il17rc	NM_134159,
ENSMUSG00000001918	41.4493	44.0203	131.524	121.712	1.56825	6.40404	8.25442e-49	8.30679e-47	chr7:17366695-17383623	Slc1a5	NM_009201,
ENSMUSG00000032177	3.82374	5.58466	15.5572	12.1712	1.56719	3.21444	3.04311e-14	2.20154e-13	chr9:20970158-21016043	Pde4a	NM_183408,,NM_019798
ENSMUSG00000031066	65.5643	68.111	202.032	193.69	1.56656	7.04833	5.16855e-51	5.98567e-49	chrX:20281058-20297665	Usp11	NM_145628
ENSMUSG00000046814	1.42753	1.42354	4.00795	4.45928	1.56611	1.5016	9.24839e-09	3.67518e-08	chr2:118993541-118998115	Gchfr	NM_177157
ENSMUSG00000048916	7.39256	8.596	24.4169	22.7686	1.56426	3.98144	1.22674e-22	1.91246e-21	chr3:65197243-65199364
ENSMUSG00000020635	3.67079	3.72311	12.0766	9.81042	1.56394	2.87239	1.96599e-14	1.46068e-13	chr12:4839983-4848379	Fkbp1b	NM_016863,
ENSMUSG00000040896	1.63146	2.29957	5.95919	5.61345	1.56318	1.95417	5.19838e-10	2.3929e-09	chr3:105255248-105476916	Kcnd3	NM_019931,NM_001039347,
ENSMUSG00000022199	25.8485	21.4626	76.6784	63.4267	1.56088	5.5505	1.49708e-33	5.4207e-32	chr14:55525578-55531915	Slc22a17	,NM_021551
ENSMUSG00000001604	6.067	6.29644	19.4597	16.9977	1.55982	3.60984	6.04595e-20	7.38882e-19	chr4:135803881-135830810	Tcea3	NM_011542
ENSMUSG00000000489	7.03568	9.03402	26.8955	20.3028	1.55949	3.98333	2.74231e-18	2.8934e-17	chr15:79826330-79845238	Pdgfb	NM_011057
ENSMUSG00000062309	2.65112	3.01134	8.64874	8.0267	1.55914	2.48173	7.34474e-13	4.6883e-12	chr9:57351833-57353255	Rpp25	NM_133982
ENSMUSG00000042622	11.4202	12.7571	37.5482	33.5758	1.55879	4.57462	1.2244e-27	2.84497e-26	chr15:79177971-79189502	Maff	NM_010755
ENSMUSG00000061080	1.93736	2.29957	5.59004	6.87254	1.55833	2.06211	2.15475e-10	1.0353e-09	chr16:41533318-42181792	Lsamp	,NM_175548
ENSMUSG00000038034	18.8638	17.849	54.8456	53.4064	1.55823	5.18	1.17476e-36	5.30714e-35	chr1:174241902-174249972	Igsf8	,NM_080419
ENSMUSG00000028444	33.8528	38.4356	108.426	103.98	1.558	6.15338	4.05957e-45	3.32793e-43	chr4:41604532-41644123	Cntfr	,NM_016673,NM_001136056
ENSMUSG00000028763	137.655	153.907	461.653	393.833	1.55547	8.16374	6.71624e-45	5.47505e-43	chr4:137024718-137126543	Hspg2	NM_008305,
ENSMUSG00000032936	8.71812	12.2644	34.4367	26.8606	1.55429	4.3623	9.69435e-20	1.16237e-18	chr9:107838251-107852021	Camkv	NM_145621
ENSMUSG00000032017	1.93736	2.57333	6.38108	6.82008	1.55385	2.14656	8.62305e-11	4.36295e-10	chr9:42326218-42752576	Grik4	,NM_175481
ENSMUSG00000026199	19.9344	20.4224	62.4924	55.9246	1.5531	5.3111	6.18143e-36	2.59194e-34	chr1:75189026-75195955	Ankzf1	NM_026187
ENSMUSG00000005320	1.78441	2.40907	6.32834	5.92822	1.55189	2.03978	2.29127e-10	1.09873e-09	chr13:55254001-55270094	Fgfr4	NM_008011,
ENSMUSG00000057337	6.78076	6.18693	19.3542	18.729	1.55085	3.6746	1.85758e-20	2.36939e-19	chr10:59644282-59651455	Chst3	NM_016803
ENSMUSG00000074923	0.96868	1.25929	3.48059	3.0428	1.55073	1.12927	2.92546e-07	9.70851e-07	chr2:118489039-118523754	Pak6	,NM_001033254,NM_001145854
ENSMUSG00000005413	26.1544	23.817	75.4128	71.2436	1.55051	5.61973	1.83547e-42	1.1851e-40	chr8:77617521-77624488	Hmox1	,NM_010442
ENSMUSG00000042500	1.83539	1.20454	4.3771	4.61667	1.55028	1.59142	1.10479e-08	4.35941e-08	chr4:126169478-126219646	Eif2c4	,NM_153177
ENSMUSG00000008129	1.47851	1.5878	4.85173	4.14451	1.55028	1.59295	7.35724e-09	2.95749e-08	chr8:86672058-86696489	4930432K21Rik	,NM_029045
ENSMUSG00000026435	8.20829	7.06296	23.3094	21.5619	1.55016	3.91108	1.73728e-21	2.43286e-20	chr1:133859544-133879540	Slc45a3	NM_145977,
ENSMUSG00000028871	12.7968	13.3046	35.8079	40.5008	1.54847	4.6786	8.08508e-29	2.06616e-27	chr4:124663674-124686328	Rspo1	NM_138683
ENSMUSG00000053559	5.86306	8.32225	22.4129	18.8339	1.54761	3.79242	1.72667e-17	1.69211e-16	chr15:100451773-100467286	BC004728	NM_174992,NM_001033872
ENSMUSG00000015377	13.7655	9.03402	34.4895	32.579	1.54535	4.4906	1.102e-21	1.57961e-20	chr15:89015249-89026896	Fam116b	NM_027081
ENSMUSG00000000901	20.4442	19.8201	63.8108	53.7737	1.5447	5.30271	1.37065e-33	5.00011e-32	chr10:75385967-75395220	Mmp11	NM_008606,
ENSMUSG00000019997	17.8441	16.9182	43.5074	57.9706	1.54438	5.09043	1.49038e-27	3.42483e-26	chr10:24315313-24318486	Ctgf	NM_010217
ENSMUSG00000038453	5.91405	5.03715	17.8776	14.1648	1.54321	3.42682	1.02073e-16	9.30328e-16	chr11:97370654-97436440	P140	NM_018873,
ENSMUSG00000041263	7.80042	7.99374	22.7293	23.2932	1.54283	3.9504	1.4543e-22	2.25517e-21	chr3:88887903-88897233	Rusc1	NM_028188,NM_001083808,NM_001083807
ENSMUSG00000029862	1.32556	1.09503	4.16616	2.93788	1.54261	1.25298	3.40333e-07	1.11926e-06	chr6:42236684-42264655	Clcn1	NM_013491,
ENSMUSG00000070473	7.80042	5.58466	20.198	19.0438	1.54224	3.71882	1.77129e-18	1.90189e-17	chr5:135462084-135463342	Cldn3	NM_009902
ENSMUSG00000041936	162.789	154.4	485.542	439.108	1.54198	8.27833	2.26506e-49	2.43027e-47	chr4:155539403-155571529	Agrn	,NM_021604
ENSMUSG00000025232	29.8761	34.4388	96.2963	90.5496	1.54197	5.97257	5.66445e-43	3.82665e-41	chr9:59387504-59412914	Hexa	NM_010421
ENSMUSG00000020911	47.6693	51.7403	156.099	132.834	1.54096	6.60128	6.46443e-43	4.34696e-41	chr11:100002129-100007233	Krt19	NM_008471
ENSMUSG00000032135	27.4289	28.2518	85.9073	76.0176	1.54038	5.7658	3.34675e-42	2.1141e-40	chr9:43942754-43950803	Mcam	NM_023061,
ENSMUSG00000048731	1.93736	2.29957	6.64476	5.66591	1.53997	2.04866	2.0069e-10	9.68086e-10	chr17:27154969-27173323	Ggnbp1,0610031G08Rik	,NM_027544
ENSMUSG00000049336	1.98834	2.79233	6.96118	6.87254	1.53893	2.21803	8.89371e-11	4.49366e-10	chr11:35820158-37049384	Odz2	NM_011856,
ENSMUSG00000031828	4.33357	4.81814	12.8149	13.7451	1.53863	3.15872	2.02169e-16	1.79991e-15	chr8:122386173-122400888	Klhl36	NM_146219
ENSMUSG00000026259	1.83539	2.90184	5.90645	7.76439	1.53847	2.20185	1.5741e-09	6.8422e-09	chr1:89373415-89442633	Ngef	NM_001111314,NM_019867
ENSMUSG00000031502	234.675	282.19	798.584	695.648	1.536	8.97377	3.22158e-41	1.95059e-39	chr8:11198433-11312748	Col4a1	NM_009931
ENSMUSG00000028051	1.63146	1.97106	5.48456	4.93144	1.53292	1.80934	1.37038e-09	5.99596e-09	chr3:88949996-88964118	Hcn3	NM_008227
ENSMUSG00000010362	18.048	17.63	57.9043	45.4322	1.53284	5.11937	2.61309e-29	6.97078e-28	chr11:101489274-101497395	Rdm1	NM_025654
ENSMUSG00000004044	38.1354	45.8819	137.641	104.767	1.53277	6.35062	9.11536e-33	3.15941e-31	chr11:100818050-100831931	Ptrf	NM_008986,
ENSMUSG00000053310	1.47851	1.47829	4.06069	4.51174	1.53166	1.52821	1.46401e-08	5.67707e-08	chr9:37352550-37360294	Nrgn	NM_022029
ENSMUSG00000000693	5.86306	6.62495	19.0378	16.9977	1.53081	3.60084	2.66073e-19	3.06678e-18	chr6:82984218-83002558	Loxl3	NM_013586,
ENSMUSG00000034112	5.35323	4.32538	15.0826	13.0106	1.53034	3.24025	4.29655e-16	3.69665e-15	chr8:122224065-122279992	Atp2c2	NM_026922,
ENSMUSG00000032036	1.63146	2.24482	5.59004	5.56098	1.52936	1.90922	7.40001e-10	3.3441e-09	chr9:34296689-34844301	Kirrel3	NM_026324,
ENSMUSG00000000628	101.711	112.405	299.542	317.029	1.52849	7.69822	2.49201e-48	2.49065e-46	chr6:82675041-82724453	Hk2	NM_013820
ENSMUSG00000003153	796.561	718.451	2287.49	2084.58	1.52616	10.5234	2.91469e-47	2.67492e-45	chr6:122677843-122692537	Slc2a3	NM_011401
ENSMUSG00000001665	1.68244	1.36879	4.32437	4.51174	1.52478	1.57306	1.17022e-08	4.60515e-08	chr10:75236870-75243864	Gstt3	NM_133994
ENSMUSG00000033768	7.13764	6.29644	19.4597	19.3061	1.52473	3.70678	6.15097e-20	7.51088e-19	chr19:6418731-6544169	Nrxn2	,NM_020253
ENSMUSG00000035697	31.9664	31.6464	91.761	91.1267	1.5231	5.94573	1.77386e-45	1.51369e-43	chr10:79479417-79494214	Hmha1	NM_001142701,,NM_027521
ENSMUSG00000029001	9.32992	7.88423	24.6805	24.8146	1.51867	4.06062	3.00076e-22	4.46351e-21	chr4:147526910-147533989	Fbxo44	,NM_173401
ENSMUSG00000078716	6.32191	5.31091	15.8736	17.5748	1.51841	3.49547	4.22104e-18	4.40582e-17	chr4:43681843-43705540	4930500O05Rik	NM_001085508,
ENSMUSG00000022092	4.28259	4.27063	10.9164	13.5877	1.51738	3.04761	2.30584e-14	1.69677e-13	chr14:70617705-70689256	Ppp3cc	NM_008915,
ENSMUSG00000042985	18.7108	17.3015	58.6954	44.4879	1.51578	5.12128	3.48436e-27	7.8101e-26	chr5:136514366-136520863	Upk3b	NM_175309
ENSMUSG00000041189	1.52949	1.36879	4.90447	3.41004	1.51266	1.48802	1.39228e-07	4.82225e-07	chr11:69597592-69609417	Chrnb1	NM_009601
ENSMUSG00000052566	15.9577	14.5639	43.2964	43.8583	1.51102	4.87922	7.49135e-31	2.24926e-29	chr8:87514516-87527247	Hook2	NM_133255,
ENSMUSG00000021411	5.60815	5.36566	15.9263	15.3714	1.50967	3.40231	3.53727e-18	3.71605e-17	chr13:34719710-34744550	1300014I06Rik	NM_025831,
ENSMUSG00000047793	1.93736	1.47829	5.85372	3.93466	1.50769	1.72423	6.63598e-08	2.39092e-07	chr1:95132418-95197640	Sned1	NM_172463
ENSMUSG00000007783	11.3692	8.65075	30.9034	26.336	1.50769	4.27242	3.41129e-21	4.67834e-20	chr7:52214743-52230104	Cpt1c	NM_153679,
ENSMUSG00000011658	11.2163	9.96479	29.6377	30.6903	1.5065	4.34957	5.33082e-25	1.00891e-23	chr7:52151463-52155993	Fuz	NM_027376
ENSMUSG00000054793	10.0437	9.69104	27.4756	28.6443	1.50631	4.24572	2.06598e-24	3.74029e-23	chr7:25267042-25289552	Cadm4	NM_153112
ENSMUSG00000018570	7.85141	6.8987	22.0437	19.9356	1.50462	3.82676	4.87402e-20	6.01707e-19	chr11:69710854-69714488	2810408A11Rik	,NM_027419
ENSMUSG00000020387	3.26292	3.12084	10.6	7.55455	1.50415	2.61751	3.40253e-11	1.81005e-10	chr11:51626957-51671155	Phf15	NM_199299,
ENSMUSG00000009281	1.42753	1.47829	5.16815	3.09527	1.50352	1.48176	6.14853e-07	1.95297e-06	chr6:48519697-48522669	Rarres2	NM_027852
ENSMUSG00000050821	3.82374	2.73758	8.64874	10.0727	1.50257	2.6617	5.08139e-12	2.94704e-11	chr16:20693356-20703117	2900046G09Rik	NM_133778,
ENSMUSG00000003469	1.42753	1.42354	3.79701	4.30189	1.50208	1.45386	4.94755e-08	1.80848e-07	chr14:70857324-70868631	Phyhip	NM_145981
ENSMUSG00000015083	2.24326	2.24482	6.80297	5.92822	1.50122	2.10663	1.93111e-10	9.32761e-10	chr2:25354176-25357083	C8g	,NM_027062
ENSMUSG00000029603	1.17261	1.97106	4.48258	4.35436	1.50022	1.58156	7.07519e-08	2.54038e-07	chr5:121130273-121161678	Dtx1	NM_008052
ENSMUSG00000023232	8.56517	9.25302	25.5243	24.7621	1.49806	4.08999	2.06651e-22	3.13457e-21	chr4:129930739-129956449	Serinc2	,NM_172702
ENSMUSG00000025545	18.15	18.3965	49.783	53.354	1.4969	5.12638	1.93384e-33	6.95038e-32	chr14:122580943-122801450	Clybl	NM_029556,
ENSMUSG00000033467	3.97669	3.72311	12.4457	9.33826	1.49656	2.88245	1.0879e-12	6.79271e-12	chr5:109983732-109988012	Crlf2	,NM_016715
ENSMUSG00000020806	7.90239	5.91317	21.2527	17.942	1.49578	3.72914	3.16141e-17	3.01315e-16	chr11:116459483-116488333	Rhbdf2	NM_172572,
ENSMUSG00000026944	13.5105	14.1259	38.6556	39.2417	1.49573	4.7219	5.12074e-29	1.34392e-27	chr2:25284194-25304052	Abca2	,NM_007379
ENSMUSG00000056222	0.917697	1.42354	3.95521	2.62311	1.49557	1.15589	2.63094e-06	7.63842e-06	chr13:57524451-58008948	Spock1	,NM_009262
ENSMUSG00000078851	1.63146	2.24482	5.64277	5.24621	1.49497	1.88375	2.29892e-09	9.79154e-09	chr11:58768187-58769109	Hist3h2a	NM_178218
ENSMUSG00000002897	3.9257	3.94212	10.8109	11.3843	1.49486	2.9106	1.3455e-14	1.01203e-13	chr6:120413265-120433744	Il17ra	NM_008359
ENSMUSG00000041775	5.35323	5.58466	16.4537	14.3746	1.49463	3.38467	5.48376e-17	5.10977e-16	chr7:146027506-146037956	Mapk1ip1	NM_001045483,NM_027115,
ENSMUSG00000004328	14.0714	14.7282	43.4019	37.7203	1.49453	4.7806	8.5565e-28	2.02033e-26	chr7:17616951-17647742	Hif3a	,NM_016868
ENSMUSG00000042804	15.7028	14.5092	44.5094	40.7631	1.49436	4.85203	2.48428e-29	6.65148e-28	chr4:151648341-151659446	Gpr153	NM_178406,
ENSMUSG00000041313	42.1121	48.8384	122.875	132.467	1.49309	6.43594	6.82626e-42	4.25679e-40	chr5:149139923-149211455	Slc7a1	NM_007513
ENSMUSG00000031833	13.8674	14.3997	42.2417	37.3006	1.4929	4.75263	6.1173e-28	1.46334e-26	chr8:73303103-73320845	Mast3
ENSMUSG00000035279	6.52584	5.58466	18.4577	15.7386	1.49228	3.53396	1.84606e-17	1.80306e-16	chr7:4877446-4896423	A430110N23Rik	NM_173008
ENSMUSG00000043243	1.98834	1.97106	7.06665	4.09205	1.4905	1.91856	1.27287e-07	4.43182e-07	chr8:74121681-74131465	Fam129c
ENSMUSG00000041616	8.20829	11.3336	17.6666	36.7759	1.4871	4.2092	3.85665e-10	1.79739e-09	chr4:147374852-147376140	Nppa	NM_008725
ENSMUSG00000034762	1.2236	1.75205	4.48258	3.82973	1.48678	1.49607	8.56409e-08	3.04649e-07	chr4:107107324-107307666	Glis1	NM_147221,
ENSMUSG00000034613	5.20028	5.69417	14.8716	15.6337	1.48677	3.37194	3.11403e-17	2.97187e-16	chr10:122115861-122379595	Ppm1h	NM_176919,NM_001110218
ENSMUSG00000028645	449.111	493.038	1344.09	1291.88	1.48662	9.805	1.14204e-46	1.02868e-44	chr4:118781409-118809932	Slc2a1	NM_011400
ENSMUSG00000047443	3.46685	3.3946	10.389	8.8661	1.48604	2.70753	8.76389e-13	5.54565e-12	chr1:93263007-93270793	BC056923	NM_173395,
ENSMUSG00000047787	1.07065	1.5878	3.37512	4.03958	1.48556	1.33192	3.22432e-07	1.06422e-06	chr19:7169029-7271991	Flrt1	NM_201411,
ENSMUSG00000030376	5.20028	5.80367	15.188	15.5813	1.48523	3.38483	2.73229e-17	2.61955e-16	chr7:16715509-16745856	Slc8a2	NM_148946
ENSMUSG00000002578	6.67879	5.2014	18.4577	14.9517	1.4839	3.50203	8.66115e-16	7.25508e-15	chr10:128069471-128083049	Ikzf4	,NM_011772
ENSMUSG00000024357	13.4596	12.6476	37.6536	35.4644	1.4836	4.63314	1.7383e-27	3.98198e-26	chr18:35426054-35658530	Sil1	NM_030749
ENSMUSG00000032946	7.34157	8.81501	27.0009	18.047	1.48253	3.93553	6.83367e-15	5.25379e-14	chr19:6399340-6415212	Rasgrp2	,NM_011242
ENSMUSG00000013236	129.854	121.549	369.628	333.816	1.4825	7.89921	1.71361e-45	1.47088e-43	chr17:56551854-56615792	Ptprs	NM_011218,
ENSMUSG00000073411	15.6008	15.0019	45.8278	39.7663	1.48218	4.86081	4.20715e-28	1.0164e-26	chr17:35400039-35404440	H2-L,H2-D1	NM_010380,
ENSMUSG00000004187	2.49817	3.01134	8.27958	7.08239	1.48165	2.38349	7.10951e-11	3.63115e-10	chr15:76491071-76498626	Kifc2	NM_010630
ENSMUSG00000024366	3.41587	2.79233	9.33431	8.07917	1.48057	2.56323	7.64931e-12	4.3567e-11	chr18:34849560-34880041	Gfra3	NM_010280
ENSMUSG00000028093	18.099	16.316	49.4138	46.6388	1.47766	5.02804	9.43571e-31	2.81566e-29	chr3:96962782-96980437	Acp6	NM_019800
ENSMUSG00000045664	5.30225	3.72311	12.393	12.9057	1.47677	3.10258	5.36289e-14	3.80434e-13	chr19:5916409-5924816	Cdc42ep2	NM_026772
ENSMUSG00000020605	21.5149	28.1423	69.8755	67.5712	1.47537	5.54766	2.71901e-31	8.47772e-30	chr12:8320244-8349397	Hs1bp3	NM_021429
ENSMUSG00000024163	54.348	51.6308	152.249	142.54	1.47435	6.64682	1.51819e-44	1.19748e-42	chr17:25034478-25073913	Mapk8ip3	,NM_013931
ENSMUSG00000005142	19.8324	23.4884	63.0725	56.9739	1.47433	5.35204	3.90388e-31	1.2018e-29	chr8:87607223-87621493	Man2b1	NM_010764
ENSMUSG00000051331	5.04733	4.76339	13.5005	13.7975	1.47368	3.21447	4.38007e-16	3.76408e-15	chr6:118542322-119146249	Cacna1c	,NM_009781
ENSMUSG00000042524	23.1464	22.3934	67.2387	59.3347	1.47342	5.42752	3.64961e-33	1.28635e-31	chr15:79554501-79572966	Unc84b	,NM_194342
ENSMUSG00000026879	7.23961	10.5123	27.0537	21.9292	1.47273	4.0601	1.73839e-16	1.55338e-15	chr2:35111950-35163417	Gsn	NM_146120,
ENSMUSG00000026972	9.6868	10.3481	30.9034	24.6047	1.47085	4.23944	1.86796e-20	2.38054e-19	chr2:24780875-24790685	Arrdc1	,NM_178408
ENSMUSG00000028701	2.65112	2.02581	6.1174	6.925	1.47037	2.14897	5.74878e-10	2.63049e-09	chr4:115809904-115817221	1520402A15Rik
ENSMUSG00000037762	1.17261	1.09503	3.26964	3.0428	1.46977	1.10216	9.95628e-07	3.06244e-06	chr10:69707848-69747883	Slc16a9	NM_025807
ENSMUSG00000047153	44.5083	48.2362	131.471	125.07	1.4697	6.44839	1.08138e-43	7.85048e-42	chr14:56503806-56515618	9130227C08Rik	NM_027143
ENSMUSG00000044317	2.34523	2.46382	7.38307	5.92822	1.46716	2.17996	5.25151e-10	2.41583e-09	chr7:19797887-19809525	Gpr4	,NM_175668
ENSMUSG00000034488	7.69846	7.39147	19.5124	22.2439	1.46681	3.82963	3.18202e-19	3.64173e-18	chr13:88961077-89462830	Edil3	NM_001037987,NM_010103,
ENSMUSG00000066894	3.51784	2.62808	9.86167	7.23977	1.46645	2.54019	2.74751e-10	1.30549e-09	chr5:117769275-117805014	BC023744	NM_001033311,
ENSMUSG00000024922	1.17261	1.25929	3.37512	3.35758	1.46594	1.19668	5.29575e-07	1.69538e-06	chr19:5549137-5560575	Ovol1	NM_019935
ENSMUSG00000029166	3.72177	4.9824	12.2875	11.6466	1.46526	3.0283	1.69052e-13	1.14046e-12	chr5:31117127-31168432	Mapre3	NM_133350,
ENSMUSG00000006494	144.843	120.508	363.616	370.75	1.46388	7.96549	2.02474e-41	1.24139e-39	chr2:71711329-71740731	Pdk1	NM_172665
ENSMUSG00000025225	14.4792	12.9761	40.0795	35.8316	1.46376	4.69215	3.96144e-26	8.11874e-25	chr19:46379238-46386580	Nfkb2	,NM_019408
ENSMUSG00000039953	105.127	106.437	293.055	290.378	1.46371	7.63489	6.89031e-47	6.28396e-45	chr4:148960537-149023008	Clstn1	,NM_023051
ENSMUSG00000026458	5.86306	7.11771	18.0358	17.6273	1.46205	3.60426	5.87352e-18	6.03567e-17	chr1:136193361-136229058	Ppfia4	NM_001144855
ENSMUSG00000020432	25.1857	24.6382	73.7779	63.5841	1.46199	5.5486	2.4273e-34	9.15223e-33	chr11:3817195-3832162	Tcn2	,NM_015749,NM_001130458,NM_001130459
ENSMUSG00000024268	3.77275	3.88736	11.0746	10.0203	1.46046	2.84625	1.84306e-13	1.23992e-12	chr18:25637616-25912658	Brunol4	,NM_133195
ENSMUSG00000064080	27.174	27.0473	81.6356	67.6237	1.46019	5.66897	1.2989e-34	5.04083e-33	chr6:91162758-91222534	Fbln2	NM_007992,NM_001081437
ENSMUSG00000063415	22.5855	16.754	57.2715	51.5703	1.46008	5.21181	1.46478e-26	3.1067e-25	chr6:84521938-84543740	Cyp26b1	NM_175475
ENSMUSG00000057969	5.40421	6.95345	18.4049	15.3714	1.45575	3.52763	1.09506e-15	9.11526e-15	chr9:107500446-107511572	Sema3b	,NM_001042779,NM_009153
ENSMUSG00000031860	3.6198	2.62808	8.96515	8.28902	1.4553	2.55627	2.41228e-11	1.30419e-10	chr8:72356570-72397062	Pbx4	NM_001024954,
ENSMUSG00000005397	78.769	78.4043	224.445	206.491	1.45477	7.20005	4.91531e-44	3.6594e-42	chr13:13529958-13604521	Nid1,100039744	NM_010917
ENSMUSG00000048406	1.73343	1.97106	5.59004	4.5642	1.4544	1.79289	1.35916e-08	5.30432e-08	chr4:141102345-141102875
ENSMUSG00000042388	2.34523	4.16112	9.01789	8.65625	1.45419	2.59488	4.29404e-10	1.99193e-09	chr4:126846448-126914266	Dlgap3	NM_198618,
ENSMUSG00000020882	3.31391	3.5041	9.91441	8.76117	1.45316	2.67249	2.65851e-12	1.58403e-11	chr11:97864215-97883956	Cacnb1	,NM_145121,NM_031173
ENSMUSG00000003352	31.7625	33.6175	95.2943	83.5722	1.45299	5.93235	4.64872e-38	2.35535e-36	chr15:98462651-98474961	Cacnb3	NM_001044741,NM_007581
ENSMUSG00000059326	3.87472	3.94212	12.1293	9.2858	1.45237	2.86988	2.89896e-12	1.71958e-11	chr19:61300314-61304262	Csf2ra	NM_009970
ENSMUSG00000042499	11.8791	8.97926	29.9014	27.4377	1.45103	4.28989	1.04604e-20	1.3665e-19	chr2:74520450-74525073	Hoxd11	NM_008273
ENSMUSG00000037681	1.63146	1.31404	3.37512	4.72159	1.44985	1.4668	4.00571e-07	1.30297e-06	chr9:99210386-99258949	Fam62c	NM_177775,
ENSMUSG00000044788	2.14129	2.40907	5.32636	7.08239	1.44821	2.08449	4.79233e-09	1.97486e-08	chr11:115144681-115158828	Fads6	NM_178035,
ENSMUSG00000033214	8.87107	8.596	23.2567	24.4473	1.44807	4.02673	6.57605e-21	8.76326e-20	chr14:112074337-112082356	Slitrk5	NM_198865,
ENSMUSG00000024529	3.97669	3.55885	8.91242	11.6991	1.44773	2.81593	7.965e-12	4.52591e-11	chr18:52679571-52689357	Lox	NM_010728
ENSMUSG00000020241	6.83174	7.28196	17.9303	20.5127	1.44666	3.71622	1.01867e-17	1.02302e-16	chr10:76058507-76086072	Col6a2	NM_146007,
ENSMUSG00000032890	8.20829	10.129	23.5731	26.1786	1.4449	4.08942	1.90204e-19	2.22037e-18	chr4:120527436-120569184	Rims3	,NM_182929
ENSMUSG00000039542	23.1973	21.5721	67.3441	54.718	1.44451	5.38256	7.73947e-29	1.98479e-27	chr9:49310257-49606834	Ncam1	NM_001081445,NM_001113204,NM_010875,
ENSMUSG00000032308	7.18863	5.74892	18.8268	16.4731	1.44122	3.59303	1.11327e-16	1.01025e-15	chr9:57437347-57444033	Ulk3
ENSMUSG00000021678	3.36489	2.84708	8.64874	8.28902	1.44083	2.53411	1.42171e-11	7.9031e-11	chr13:96281688-96295182	F2rl1	NM_007974
ENSMUSG00000025815	5.30225	4.54438	13.395	13.4303	1.44073	3.19761	3.80789e-15	2.99702e-14	chr2:5817140-5863838	Dhtkd1	,NM_001081131
ENSMUSG00000027894	6.32191	4.59914	17.192	12.5384	1.43506	3.34618	9.8408e-13	6.17887e-12	chr3:107270467-107320936	Slc6a17	NM_172271
ENSMUSG00000048756	32.7312	35.6981	91.4973	93.2252	1.43477	5.98402	5.62706e-40	3.23268e-38	chr10:41901647-41996561	Foxo3	NM_019740,
ENSMUSG00000021806	98.6014	103.426	288.836	256.802	1.43434	7.54631	7.73651e-42	4.80388e-40	chr14:20570479-20631009	Nid2	NM_008695
ENSMUSG00000030111	8.25927	9.19827	24.786	22.2964	1.43322	4.01232	1.25614e-19	1.49264e-18	chr6:121586245-121629244	A2m	NM_175628
ENSMUSG00000025212	7.59649	7.77473	22.8875	18.6241	1.43271	3.83025	1.9811e-17	1.92209e-16	chr19:45122307-45130870	Sfxn3	NM_053197,
ENSMUSG00000021306	5.04733	4.92765	13.5532	13.3778	1.43105	3.20644	2.53664e-15	2.03377e-14	chr13:13450883-13485891	Gpr137b	NM_031999,NR_003568,
ENSMUSG00000030110	11.4712	13.6879	31.9054	35.7267	1.4309	4.53604	7.32956e-23	1.15127e-21	chr6:118101766-118147762	Ret	NM_009050,NM_001080780
ENSMUSG00000059713	13.2556	15.6042	39.8158	37.7727	1.43046	4.7341	1.30304e-25	2.56599e-24	chr4:134968224-134989720	Rcan3	NM_022980
ENSMUSG00000025227	9.075	10.8408	28.1611	25.3392	1.4294	4.19808	2.85427e-20	3.59048e-19	chr19:46431415-46449742	Tmem180	NM_029186
ENSMUSG00000078190	4.43553	2.29957	10.9691	7.39716	1.42859	2.65121	3.1996e-08	1.19378e-07	chr1:164147810-164148459	Dnm3os	NR_002870
ENSMUSG00000040943	7.13764	6.18693	19.7761	16.2108	1.42845	3.62457	2.65109e-16	2.3262e-15	chr3:133126803-133207332		,NM_001040400
ENSMUSG00000029049	1.78441	2.35432	5.95919	5.14129	1.42729	1.92937	8.11469e-09	3.25051e-08	chr4:154460686-154519616	Morn1	NM_001081100
ENSMUSG00000025403	142.753	168.909	414.348	420.379	1.42564	8.1629	7.33841e-40	4.16662e-38	chr10:126954373-126959442	Shmt2	NM_028230
ENSMUSG00000032577	3.67079	5.14665	12.2875	11.2794	1.42544	3.01688	1.84256e-12	1.12215e-11	chr9:107157258-107192208	Mapkapk3	NM_178907,
ENSMUSG00000032839	2.19228	1.86155	5.22088	5.71837	1.42521	1.90769	5.71766e-09	2.33507e-08	chr9:95607046-95650777	Trpc1	NM_011643,
ENSMUSG00000003031	44.9162	40.6257	112.381	117.41	1.42299	6.30103	1.99356e-40	1.16828e-38	chr6:134870419-134875531	Cdkn1b	NM_009875,
ENSMUSG00000025875	2.19228	2.13531	5.85372	5.77083	1.42209	1.99654	2.43894e-09	1.03668e-08	chr13:54890818-54898129	Tspan17	,NM_028841
ENSMUSG00000042647	1.52949	2.13531	4.42984	5.35114	1.42185	1.74876	5.78295e-08	2.10069e-07	chr5:122048298-122068947	9330129D05Rik
ENSMUSG00000021904	5.71011	8.70551	20.4089	17.942	1.42128	3.72115	2.57383e-14	1.87975e-13	chr14:32031046-32043536	Sema3g	NM_001025379
ENSMUSG00000020894	29.5192	24.693	79.4735	66.2072	1.42099	5.64347	1.58928e-30	4.66617e-29	chr11:68902012-68905883	Vamp2	NM_009497,
ENSMUSG00000045349	1.2236	1.20454	3.74427	2.78049	1.42023	1.16303	2.69941e-06	7.81698e-06	chr4:137806318-137817247	Sh2d5	,NM_001099631
ENSMUSG00000038387	16.7735	18.8893	52.8944	42.3894	1.42012	5.03292	1.11645e-24	2.04921e-23	chr7:52273379-52277014	Rras	NM_009101
ENSMUSG00000028909	18.201	17.5753	52.4725	43.2813	1.41873	5.03956	3.02106e-26	6.27074e-25	chr4:131324372-131394203	Ptpru	NM_001083119,NM_011214,
ENSMUSG00000070371	9.075	6.35119	21.8328	19.6733	1.41793	3.83222	5.08481e-16	4.35432e-15	chr7:135076152-135090239	Prss36	NM_001081374,
ENSMUSG00000044197	2.44719	3.12084	7.38307	7.44962	1.41765	2.35045	3.35269e-10	1.57713e-09	chr5:139856593-139872368	Gpr146	,NM_030258,NM_001038703
ENSMUSG00000006930	9.6868	8.596	23.0985	25.8114	1.41613	4.07096	1.45115e-19	1.7132e-18	chr11:100208646-100217393	Hap1	,NM_010404
ENSMUSG00000041945	3.46685	2.29957	8.0159	7.50208	1.41565	2.41356	5.638e-10	2.58385e-09	chr1:40828885-40847508	Mfsd9	NM_172499
ENSMUSG00000076441	1.63146	1.86155	4.58805	4.72159	1.41429	1.67868	4.08822e-08	1.50607e-07	chr2:31325822-31376187	Ass1	NM_007494
ENSMUSG00000029314	3.16096	2.73758	8.22685	7.55455	1.41394	2.43939	9.79687e-11	4.92952e-10	chr5:101275149-101328121	Agpat9	,NM_172715
ENSMUSG00000038507	2.34523	1.91631	5.80098	5.61345	1.41341	1.97196	5.0043e-09	2.05524e-08	chr6:39036408-39068216	Parp12	NM_172893
ENSMUSG00000019539	98.8563	101.564	289.891	243.634	1.41283	7.51959	3.51498e-38	1.79967e-36	chr7:52338283-52347591	Rcn3	NM_026555,
ENSMUSG00000027605	8.51419	8.4865	23.1512	22.139	1.41274	3.96142	1.73133e-19	2.03246e-18	chr2:155343793-155411460	Acss2	,NM_019811
ENSMUSG00000029330	1.17261	1.14978	2.42587	3.77727	1.4126	1.09302	8.73171e-06	2.35732e-05	chr5:102194149-102252870	Cds1	NM_173370
ENSMUSG00000037447	2.19228	2.51857	6.06466	6.45284	1.41105	2.107	1.43445e-09	6.2613e-09	chr1:36364596-36379833	Arid5a	NM_145996,
ENSMUSG00000037243	17.6912	13.6879	47.4098	36.4612	1.41096	4.84915	1.94994e-20	2.48286e-19	chr11:58120572-58128112	Zfp692	,NM_182996,NM_001040686
ENSMUSG00000029060	15.6518	20.5866	51.2596	44.6453	1.41051	5.04586	1.12936e-23	1.92295e-22	chr4:155028584-155043307	Mib2	,NM_145124
ENSMUSG00000029752	142.651	130.145	336.668	388.902	1.40917	7.96352	6.6837e-39	3.50822e-37	chr6:7625169-7643196	Asns	,NM_012055
ENSMUSG00000029019	9.22795	9.30777	13.0786	36.0939	1.40888	4.08151	3.57625e-07	1.17269e-06	chr4:147360009-147361306	Nppb	NM_008726
ENSMUSG00000024871	1.17261	1.42354	4.11342	2.78049	1.40863	1.24616	3.43554e-06	9.79321e-06	chr19:4003385-4007004	Doc2g	NM_021791
ENSMUSG00000039232	1.2236	1.04028	2.74228	3.30511	1.4085	1.05683	4.24954e-06	1.19825e-05	chr10:12659941-12684039	Stx11
ENSMUSG00000002781	10.9614	13.0856	33.6984	29.9034	1.40704	4.4537	1.57457e-21	2.21777e-20	chr7:53152445-53172779	Tmem143	NM_144801,
ENSMUSG00000054753	1.88638	2.08056	5.90645	4.61667	1.40654	1.85721	3.03603e-08	1.13536e-07	chr7:3154665-3169204	AU018091	NM_001004153
ENSMUSG00000068566	42.0611	46.3746	124.51	109.488	1.40593	6.33295	6.53514e-37	2.98003e-35	chr7:3290574-3298494	Myadm	NM_001093764,NM_001093766,NM_001093765,NM_016969
ENSMUSG00000048772	1.52949	1.31404	4.2189	3.35758	1.40538	1.38255	7.05411e-07	2.22271e-06	chr4:116924642-116941187	Tmem53	NM_026837,
ENSMUSG00000022180	1.47851	1.36879	3.48059	4.09205	1.40538	1.38257	5.1562e-07	1.65252e-06	chr14:55341053-55400723	Slc7a8	NM_016972
ENSMUSG00000031952	2.85506	1.97106	6.01193	6.87254	1.40513	2.14853	5.11847e-09	2.10036e-08	chr8:114413036-114434099	Chst5	NM_019950
ENSMUSG00000057751	47.6693	48.1814	136.903	116.833	1.40432	6.44965	3.03424e-37	1.41456e-35	chr4:153545133-153648558	Megf6
ENSMUSG00000019066	4.33357	4.81814	12.2348	11.9614	1.40405	3.05981	1.36517e-13	9.28265e-13	chr9:21711954-21722583	Rab3d	,NM_031874
ENSMUSG00000031840	1.68244	3.01134	6.48655	5.8233	1.40288	2.08658	4.17814e-08	1.53725e-07	chr8:73278610-73282570	Rab3a	,NM_009001
ENSMUSG00000035722	7.80042	7.33672	22.6238	17.4699	1.40245	3.78786	8.3418e-16	7.00769e-15	chr10:79460360-79478313	Abca7	NM_013850
ENSMUSG00000057193	44.8142	46.3199	130.364	110.275	1.40122	6.37418	3.1415e-36	1.35223e-34	chr9:21125265-21159469	Slc44a2	,NM_152808
ENSMUSG00000002227	22.5346	27.0473	68.1879	62.3775	1.40117	5.49306	1.8311e-30	5.32259e-29	chr3:104597754-104621481	Mov10	NM_008619,
ENSMUSG00000053574	1.42753	1.04028	3.48059	3.09527	1.40093	1.17903	2.29547e-06	6.73005e-06	chr11:72028831-72029324	4930563E22Rik
ENSMUSG00000004231	2.80407	3.61361	7.85769	9.02349	1.40021	2.54213	1.90553e-10	9.21323e-10	chr19:44831884-44910517	Pax2	NM_011037,
ENSMUSG00000004473	1.47851	0.930777	3.26964	3.14773	1.39682	1.14464	3.49952e-06	9.96779e-06	chr7:51559642-51562256	Clec11a	NM_009131
ENSMUSG00000039873	1.88638	1.53305	4.79899	4.24943	1.39495	1.64167	1.12428e-07	3.94458e-07	chr2:164656233-164658956	Neurl2	NM_001082974
ENSMUSG00000013495	9.32992	9.03402	26.3154	22.0341	1.39482	4.06033	1.78286e-18	1.9129e-17	chr5:109058879-109076274	Tmem175	NM_028223,
ENSMUSG00000006576	13.4086	11.9359	34.8059	32.0019	1.39474	4.52652	6.30282e-23	9.97513e-22	chr1:75542846-75555658	Slc4a3	,NM_009208
ENSMUSG00000026785	13.4086	15.1662	39.3939	35.5693	1.394	4.69414	7.45121e-24	1.28977e-22	chr2:29933263-29946537	Pkn3	,NM_153805
ENSMUSG00000024008	7.64747	8.4865	22.782	19.5684	1.39393	3.87015	1.721e-17	1.68769e-16	chr17:29293497-29374742	Cpne5	NM_153166,
ENSMUSG00000040037	1.37655	1.42354	3.48059	3.8822	1.39165	1.34603	7.29693e-07	2.29328e-06	chr3:156224933-156979411	Negr1	NM_001039094,,NM_177274
ENSMUSG00000042579	3.16096	2.79233	7.85769	7.81686	1.39151	2.43592	1.36174e-10	6.72438e-10	chr3:89571433-89577162	4632404H12Rik
ENSMUSG00000067261	5.40421	6.46069	15.2935	15.7386	1.39071	3.4229	2.14798e-15	1.74033e-14	chr4:99322990-99325362	Foxd3	NM_010425
ENSMUSG00000051166	5.60815	6.07743	14.2388	16.3682	1.39045	3.40273	4.53684e-15	3.54778e-14	chr12:100024814-100139694	Eml5	NM_001081191
ENSMUSG00000026456	24.115	25.131	69.9282	59.0199	1.38922	5.47749	4.16482e-30	1.17097e-28	chr1:136302589-136308302	Cyb5r1	NM_028057,
ENSMUSG00000020785	3.46685	4.16112	9.65072	10.2826	1.38907	2.78468	8.13514e-12	4.61899e-11	chr11:72832545-72855565	Camkk1	NM_018883,
ENSMUSG00000039713	11.5732	10.6766	31.0616	27.2803	1.3879	4.33307	6.76128e-21	9.00188e-20	chr4:151446607-151489509	Plekhg5	,NM_001004156
ENSMUSG00000034168	17.3343	21.6269	50.2576	51.2555	1.38697	5.13416	1.72844e-26	3.64998e-25	chr12:88222520-88224847	6430527G18Rik	NM_145836
ENSMUSG00000000278	47.8222	50.262	139.224	116.938	1.38579	6.46871	3.54417e-35	1.4247e-33	chr11:88785336-88816743	Scpep1	NM_029023,
ENSMUSG00000035969	7.80042	8.377	22.2019	20.0405	1.38563	3.86866	6.23854e-18	6.40174e-17	chr4:43394854-43439960	Rusc2	,NM_199057,NM_001037709
ENSMUSG00000021094	6.67879	5.36566	15.2935	16.3157	1.38553	3.44913	3.1871e-15	2.53163e-14	chr12:73751398-73765793	Dhrs7	NM_025522
ENSMUSG00000074794	70.2548	54.8064	150.245	177.637	1.38443	6.82343	5.63338e-30	1.57476e-28	chr13:81022671-81035290	Arrdc3	NM_001042591
ENSMUSG00000056468	3.41587	2.95659	8.49053	8.18409	1.38213	2.52763	7.67015e-11	3.90111e-10	chr6:52127497-52130850	5730596B20Rik
ENSMUSG00000034040	1.2236	1.86155	3.79701	4.19697	1.38061	1.46896	6.66153e-07	2.10446e-06	chr5:131350821-131783392	Wbscr17	NM_145218
ENSMUSG00000030653	15.8558	27.102	60.963	49.8915	1.38055	5.26477	8.46666e-16	7.10032e-15	chr7:108570439-108661327	Pde2a	NM_001143848,NM_001008548,NM_001143849,,NR_026574
ENSMUSG00000037446	1.83539	2.46382	6.27561	4.87898	1.37982	1.94941	7.78837e-08	2.78208e-07	chr17:28488461-28502127	Tulp1	NM_021478,
ENSMUSG00000002257	2.09031	2.19006	5.32636	5.8233	1.37982	1.94831	1.1796e-08	4.6358e-08	chr17:28344753-28365546	Def6	NM_027185,
ENSMUSG00000027994	1.01966	1.20454	2.84775	2.93788	1.37826	1.00192	7.43208e-06	2.02481e-05	chr3:129617900-129673124	Ccdc109b	NM_025779
ENSMUSG00000037224	0.96868	1.25929	2.90049	2.88542	1.37826	1.00218	7.92137e-06	2.14929e-05	chr5:34537521-34631098	Zfyve28	,NM_001015039
ENSMUSG00000050373	11.0124	9.47203	27.4756	25.9163	1.37755	4.20774	7.15625e-20	8.67309e-19	chr2:164611521-164618270	Snx21	NM_133924
ENSMUSG00000026941	6.83174	4.70864	16.7701	13.4303	1.37703	3.38452	1.42788e-12	8.80257e-12	chr2:25418635-25426878	Mamdc4	NM_001081199,
ENSMUSG00000031770	30.0291	33.8365	78.366	87.0871	1.3764	5.84134	4.97135e-34	1.85529e-32	chr8:96910400-96919258	Herpud1	NM_022331
ENSMUSG00000020695	70.4077	70.8486	194.808	171.866	1.37602	6.98859	5.77905e-38	2.87808e-36	chr11:105153960-105212459	Mrc2	NM_008626,
ENSMUSG00000028736	6.32191	8.10324	17.5612	19.6733	1.37382	3.69093	3.60616e-15	2.84592e-14	chr4:139294249-139388883	Pax7	NM_011039
ENSMUSG00000024525	13.8674	14.3997	38.0755	35.1496	1.37362	4.66551	4.01874e-24	7.10806e-23	chr18:67448877-67478495	Impa2	NM_053261
ENSMUSG00000031103	10.6555	13.6332	34.7004	27.9623	1.37276	4.44202	4.42922e-18	4.60993e-17	chrX:45764223-45807346	Elf4	,NM_019680
ENSMUSG00000035299	53.3794	71.0676	168.018	152.402	1.37148	6.79719	4.80458e-29	1.26549e-27	chrX:166123131-166428730	Mid1	,NM_183151,NM_010797
ENSMUSG00000000732	4.07865	3.3946	8.80695	10.5973	1.37066	2.74956	4.7318e-11	2.47212e-10	chr10:77532105-77546000	Icosl	,NM_015790
ENSMUSG00000044345	17.8951	23.8717	55.6894	51.7801	1.37046	5.22135	5.43181e-24	9.48097e-23	chr19:42221890-42226187	Marveld1
ENSMUSG00000038418	2.60014	4.27063	8.27958	9.33826	1.36957	2.61332	2.05027e-09	8.78635e-09	chr18:35020861-35024610	Egr1	NM_007913
ENSMUSG00000023088	29.1624	25.7333	69.8755	72.2403	1.36895	5.62258	1.84057e-33	6.64791e-32	chr16:14361653-14474965	Abcc1	NM_008576
ENSMUSG00000040841	20.1893	21.7364	56.2168	51.8326	1.36725	5.22876	1.91134e-28	4.75133e-27	chr7:19679893-19683694	Six5	NM_011383
ENSMUSG00000038146	78.718	77.2545	194.122	208.275	1.3669	7.12521	2.20972e-39	1.19867e-37	chr17:32257838-32303797	Notch3	NM_008716
ENSMUSG00000017760	58.3757	57.4892	156.627	142.277	1.36656	6.69632	3.86384e-38	1.9645e-36	chr2:164658373-164666532	Ctsa	,NM_008906,NM_001038492
ENSMUSG00000030806	7.18863	6.13218	18.6686	15.7911	1.36597	3.57914	3.27835e-15	2.59846e-14	chr7:134950730-134967813	Stx1b	NM_024414,
ENSMUSG00000038296	8.00436	7.61047	20.6726	19.6208	1.36549	3.80557	1.99489e-17	1.93418e-16	chr7:118615175-118923491	Galntl4	NM_173739,
ENSMUSG00000046794	9.17697	9.52678	24.2059	23.9752	1.36546	4.06397	4.18456e-19	4.7371e-18	chr8:36438795-36451178	Ppp1r3b	,NM_177741
ENSMUSG00000066026	7.08666	5.91317	18.4049	15.214	1.3649	3.54365	1.2375e-14	9.33694e-14	chr4:144482730-144517545	Dhrs3	NM_011303,
ENSMUSG00000020704	2.34523	2.40907	7.2776	4.9839	1.36437	2.08913	6.2773e-08	2.2701e-07	chr11:80693667-81781686	Accn1	NM_001034013,NM_007384
ENSMUSG00000036432	12.185	16.2612	38.4447	34.4152	1.36366	4.66243	3.4889e-20	4.35501e-19	chr3:58478860-58496323	Siah2	,NM_009174
ENSMUSG00000052911	29.4173	24.2002	73.1978	65.2629	1.36328	5.58599	1.03977e-28	2.62951e-27	chr9:108382276-108392860	Lamb2	NM_008483
ENSMUSG00000052981	2.44719	3.17559	7.69948	6.71515	1.36252	2.32433	3.25417e-09	1.36608e-08	chr13:69841713-69877825	3110006E14Rik	NM_001145162
ENSMUSG00000047767	7.08666	5.63942	16.3482	16.5256	1.36243	3.51204	3.4867e-15	2.7591e-14	chr7:108438129-108450765	Atg16l2	,NM_001111111
ENSMUSG00000020593	4.63947	4.9824	13.0786	11.6466	1.362	3.10242	6.57513e-13	4.2044e-12	chr12:16543442-16596576	Lpin1	NM_001130412,NM_015763,NM_172950
ENSMUSG00000020474	9.53385	10.129	25.8935	24.5523	1.36012	4.13181	2.50995e-19	2.90676e-18	chr11:5727863-5737799	Polm	,NM_017401
ENSMUSG00000032374	86.1615	68.2753	194.333	203.71	1.35998	7.10999	1.02097e-32	3.51368e-31	chr9:92437102-92503258	Plod2	NM_011961,NM_001142916
ENSMUSG00000003863	3.87472	2.73758	7.54128	9.54811	1.35976	2.56859	1.82501e-09	7.87861e-09	chr7:52594496-52622296	Ppfia3	,NM_029741
ENSMUSG00000068854	5.60815	4.87289	13.2368	13.7451	1.35957	3.22836	6.36706e-14	4.48832e-13	chr3:96025041-96027028	Hist2h2be	NM_178214
ENSMUSG00000045007	1.73343	1.14978	4.58805	2.88542	1.35889	1.37433	9.16163e-06	2.46699e-05	chr11:101017434-101023100	Tubg2	NM_134028
ENSMUSG00000041617	1.98834	2.02581	5.11541	5.19375	1.35838	1.84101	2.99214e-08	1.12009e-07	chr16:17646711-17649508	Ccdc74a
ENSMUSG00000050700	5.20028	4.9824	14.1333	12.0138	1.35799	3.18366	3.15395e-13	2.07401e-12	chr2:160732173-160738064	Emilin3	NM_182840,
ENSMUSG00000025576	1.12163	1.64255	3.53333	3.51496	1.35592	1.29379	2.36919e-06	6.93403e-06	chr11:118351074-118772911	D11Bwg0517e	,NM_001024931,NM_001039167,NM_001039168
ENSMUSG00000025876	4.99635	4.32538	12.2348	11.6991	1.35536	3.05649	8.81481e-13	5.57545e-12	chr13:55050793-55107377	Unc5a	NM_153131,
ENSMUSG00000031490	125.928	143.121	348.586	338.276	1.35534	7.90076	5.0442e-38	2.52938e-36	chr8:28370850-28385985	Eif4ebp1	NM_007918
ENSMUSG00000038178	6.72978	8.54125	18.6686	20.2504	1.35518	3.75992	1.6352e-15	1.33749e-14	chr11:75345200-75388542	Slc43a2	,NM_173388
ENSMUSG00000029771	2.70211	3.94212	8.22685	8.65625	1.35338	2.55575	9.61896e-10	4.27796e-09	chr6:29476707-29487312	Irf5	NM_012057
ENSMUSG00000079037	18.201	19.6011	51.5233	44.96	1.35316	5.06933	7.45964e-26	1.50347e-24	chr2:131735719-131764160	Prnp	NM_011170
ENSMUSG00000020019	1.73343	1.20454	3.79701	3.77727	1.35315	1.39633	1.29343e-06	3.91329e-06	chr10:93103946-93208631	Ntn4	NM_021320
ENSMUSG00000029162	6.21995	6.40594	17.6666	14.5845	1.35245	3.48824	2.12695e-14	1.57386e-13	chr5:31224206-31233618	Khk	NM_008439,
ENSMUSG00000001334	6.067	7.44622	18.1413	16.2633	1.35242	3.58243	4.17338e-15	3.27232e-14	chr4:128814304-128821836	Fndc5	NM_027402
ENSMUSG00000042857	2.95702	2.24482	7.33033	6.03314	1.3516	2.21599	9.78435e-09	3.8776e-08	chr13:95128409-95128720
ENSMUSG00000045591	4.02767	5.58466	10.4945	13.9025	1.35141	3.0877	1.34758e-10	6.6612e-10	chr10:19076366-19191986	Olig3	NM_053008
ENSMUSG00000052942	3.00801	4.54438	9.22883	9.91534	1.35099	2.73803	3.80382e-10	1.77447e-09	chr19:28336938-28754567	Glis3	NM_175459,
ENSMUSG00000027570	3.72177	2.02581	7.91043	6.925	1.35069	2.3655	2.81591e-08	1.05684e-07	chr2:180332927-180356890	Col9a3	NM_009936
ENSMUSG00000029869	10.9614	8.54125	25.7353	24.2375	1.3504	4.11929	1.12137e-17	1.12152e-16	chr6:41555567-41570501	Ephb6	NM_007680,
ENSMUSG00000075702	13.5105	13.6332	37.0735	32.1593	1.35038	4.59092	5.18878e-22	7.59425e-21	chr11:3414705-3417353	Selm	NM_053267
ENSMUSG00000027546	13.4086	14.1807	36.5462	33.7331	1.34987	4.61302	6.5837e-23	1.04084e-21	chr2:168459938-168567821	Atp9a	,NM_015731
ENSMUSG00000031398	24.268	20.2581	57.7461	56.1345	1.34986	5.30801	2.99022e-27	6.72316e-26	chrX:71574405-71590027	Plxna3	NM_008883
ENSMUSG00000051517	20.6992	18.5608	51.3123	48.9472	1.34943	5.1248	1.95918e-27	4.48092e-26	chr4:43509018-43512502	E130306D19Rik	NM_001013377,
ENSMUSG00000020701	3.72177	3.94212	10.4418	9.07595	1.34835	2.76491	2.77259e-11	1.4907e-10	chr11:82202402-82259829	Tmem132e	,NM_023438
ENSMUSG00000070880	1.88638	1.20454	4.32437	3.61989	1.34655	1.46643	1.62023e-06	4.84973e-06	chr2:70400221-70440069	Gad1	NM_008077
ENSMUSG00000046204	4.02767	4.27063	9.80893	11.2794	1.34593	2.87758	9.39931e-12	5.30579e-11	chr14:67530090-67539860	Pnma2	NM_175498
ENSMUSG00000061186	4.38455	3.99687	11.0746	10.2826	1.34557	2.89511	4.3894e-12	2.56303e-11	chr2:10292074-10516880	Sfmbt2	,NM_177386
ENSMUSG00000003363	21.26	24.255	61.1213	54.2983	1.34539	5.3304	8.67643e-27	1.88965e-25	chr7:28317019-28338237	Pld3	NM_011116,
ENSMUSG00000013846	48.7909	50.4262	139.593	112.374	1.3449	6.45618	1.63837e-31	5.17468e-30	chr15:66934437-67008392	St3gal1	,NM_009177
ENSMUSG00000029455	64.0858	78.1853	189.165	170.922	1.34453	6.97257	3.6942e-32	1.24207e-30	chr5:122017718-122043599	Aldh2	NM_009656
ENSMUSG00000055897	17.9971	12.6476	41.5034	36.8284	1.34442	4.7686	4.02179e-19	4.5599e-18	chr2:173412044-173485033
ENSMUSG00000036395	4.12964	3.01134	8.49053	9.75795	1.34421	2.66774	3.71653e-10	1.73652e-09	chr9:26570630-26614002	Glb1l2	NM_153803,
ENSMUSG00000022687	23.1464	27.9233	63.6526	65.5252	1.34347	5.49387	8.80628e-29	2.24652e-27	chr16:44485158-44559010	Boc	NM_172506,
ENSMUSG00000043614	7.90239	7.00821	18.5104	19.411	1.34291	3.72413	3.46671e-16	3.00751e-15	chr5:135548773-135554136	Vps37d	,NM_177574
ENSMUSG00000041695	3.67079	2.73758	8.85968	7.50208	1.34273	2.51048	1.40524e-09	6.13928e-09	chr11:110927478-110936965	Kcnj2	NM_008425
ENSMUSG00000019467	55.8266	55.1349	150.456	131.05	1.34243	6.61658	2.50613e-35	1.01582e-33	chr10:126619585-126627075	D10Ertd610e	NM_028027
ENSMUSG00000038539	33.292	36.7383	86.2764	90.9693	1.34217	5.95011	2.23313e-34	8.46383e-33	chr7:52067627-52071969	Atf5	,NM_030693
ENSMUSG00000039257	4.69045	5.80367	14.1333	12.3811	1.34131	3.20968	1.06515e-12	6.65639e-12	chr7:48154648-48185318	Vstm2b	NM_021387
ENSMUSG00000024866	3.00801	2.68283	7.91043	6.55777	1.34087	2.33428	3.23831e-09	1.35981e-08	chr19:3986573-3990003	Acy3	NM_027857
ENSMUSG00000027832	8.25927	7.33672	20.5144	19.0962	1.3408	3.78748	1.87288e-16	1.6715e-15	chr3:66023809-66029728	Ptx3	NM_008987
ENSMUSG00000017405	7.08666	7.00821	20.989	14.7419	1.34024	3.63911	1.16856e-12	7.27772e-12	chr11:77979608-77990130	Nek8	NM_080849
ENSMUSG00000024900	1.07065	1.75205	3.00596	4.09205	1.33928	1.30949	7.89364e-06	2.14256e-05	chr19:3323348-3384119	Cpt1a	NM_013495
ENSMUSG00000028539	1.27458	1.64255	4.32437	3.0428	1.33846	1.36186	4.97748e-06	1.39087e-05	chr4:117598767-117602368	Artn	,NM_009711
ENSMUSG00000029070	21.4639	19.3821	54.3183	49.157	1.33793	5.17357	1.14401e-26	2.46579e-25	chr4:155213867-155218196	Mxra8	NM_024263
ENSMUSG00000020758	0.96868	2.08056	4.53531	3.09527	1.33769	1.41476	2.68758e-05	6.79261e-05	chr11:115836023-115869726	Itgb4	,NM_001005608,NM_133663
ENSMUSG00000009145	3.51784	2.51857	9.59799	5.77083	1.33693	2.42094	2.54775e-07	8.51702e-07	chr6:83007838-83017204	Dqx1	NM_033606
ENSMUSG00000054939	2.14129	1.25929	4.42984	4.24943	1.3351	1.59725	9.57915e-07	2.95641e-06	chr16:3847223-3858880	Zfp174	NM_001081217
ENSMUSG00000029875	0.917697	1.75205	3.21691	3.4625	1.33498	1.22304	1.34615e-05	3.53866e-05	chr15:97998091-98000565	AI836003	NM_177716
ENSMUSG00000023990	1.63146	2.73758	6.27561	4.66913	1.33473	1.93558	8.36129e-07	2.60868e-06	chr17:47873979-47929368	Tcfeb	NM_011549,
ENSMUSG00000032245	17.0794	22.3387	51.4705	47.4258	1.33349	5.1117	5.20147e-23	8.32235e-22	chr9:62686594-62699809	Cln6	NM_001033175
ENSMUSG00000040276	1.58048	2.40907	5.43183	4.5642	1.33263	1.8049	4.16747e-07	1.35137e-06	chr17:27792454-27848051	Pacsin1	,NM_178365,NM_011861
ENSMUSG00000028803	5.86306	5.58466	14.8716	14.0074	1.3326	3.33432	2.64776e-14	1.92891e-13	chr4:135003097-135050437	Npal3	,NM_028995
ENSMUSG00000054099	5.55716	4.05162	12.2348	12.1188	1.33247	3.08723	5.79426e-12	3.34454e-11	chr5:8422838-8459978	Slc25a40	NM_178766
ENSMUSG00000023007	35.7392	30.4966	88.9132	78.3784	1.33221	5.86781	1.03045e-30	3.05617e-29	chr15:99125672-99147438	Prpf40b	NM_018786,
ENSMUSG00000051335	3.46685	4.16112	10.4945	8.65625	1.33085	2.74295	2.40284e-10	1.14732e-09	chr13:43290888-43399541	Gfod1	NM_001033399
ENSMUSG00000020647	6.78076	6.46069	16.6646	16.683	1.33042	3.54257	1.21401e-15	1.00709e-14	chr12:4249455-4483976	Ncoa1	,NM_010881
ENSMUSG00000028042	6.42388	6.73445	17.192	15.8436	1.32823	3.52998	3.75518e-15	2.96032e-14	chr3:89181566-89197125	Zbtb7b	,NM_009565
ENSMUSG00000014837	9.43188	9.36253	23.8368	23.3456	1.32711	4.04434	4.49444e-18	4.67448e-17	chr8:107804310-107813363	4931428F04Rik	NM_028888
ENSMUSG00000026193	388.951	401.932	997.452	983.612	1.32554	9.4367	2.44042e-39	1.31891e-37	chr1:71632094-71699746	Fn1	NM_010233,
ENSMUSG00000034164	13.1027	13.8522	34.5949	32.8938	1.32501	4.56164	9.80685e-22	1.40987e-20	chr11:5006269-5052243	Emid1	NM_080595,
ENSMUSG00000022103	2.09031	2.51857	6.38108	5.14129	1.32385	2.01165	6.19642e-08	2.24419e-07	chr14:71289927-71379645	Gfra2	NM_008115,
ENSMUSG00000055809	1.78441	1.47829	3.79701	4.40682	1.32221	1.52105	9.33105e-07	2.88533e-06	chr7:4474576-4484044	6030429G01Rik	NM_001033548
ENSMUSG00000036854	3.05899	2.90184	7.59401	7.3447	1.32214	2.38624	1.20211e-09	5.29785e-09	chr7:31338040-31340458	Hspb6	,NM_001012401
ENSMUSG00000036502	14.5302	14.8924	41.7143	31.8445	1.32171	4.68644	6.06853e-19	6.77003e-18	chrX:35550371-35605574	6430550H21Rik	,NM_172930
ENSMUSG00000040918	13.6125	11.9359	31.1144	32.8413	1.32013	4.48453	1.28776e-20	1.67478e-19	chr1:166179196-166195497	Slc19a2	NM_054087
ENSMUSG00000010660	21.5149	22.9957	60.0665	50.9407	1.31958	5.28108	2.95126e-25	5.70395e-24	chr9:118980648-119002620	Plcd1	NM_019676
ENSMUSG00000040701	13.8164	14.6187	36.0188	34.7824	1.31709	4.63305	1.88505e-22	2.87726e-21	chr14:55717689-55725398	Ap1g2	NM_007455,NM_001110795
ENSMUSG00000036864	12.083	12.2096	31.378	29.1165	1.31595	4.40612	2.92556e-20	3.67699e-19	chr7:31324153-31337291	BC053749	,NM_183321
ENSMUSG00000075277	10.1456	7.11771	22.8348	20.3553	1.31313	3.91874	3.77556e-14	2.71127e-13	chr2:74588179-74588556	6720416L17Rik
ENSMUSG00000043219	5.81208	4.81814	13.7641	12.7483	1.31249	3.21602	8.94143e-13	5.64819e-12	chr6:52156287-52158721	Hoxa6	NM_010454
ENSMUSG00000051984	1.07065	1.6973	3.42785	3.41004	1.31228	1.2627	6.36176e-06	1.74954e-05	chr19:44591697-44620337	Sec31b	NM_001033343,
ENSMUSG00000027316	2.85506	2.57333	7.11939	6.40038	1.31152	2.24497	7.5127e-09	3.015e-08	chr2:130865375-130868824	Gfra4	NM_001136063,NM_020014,
ENSMUSG00000035944	5.60815	5.52991	14.2388	13.4303	1.31129	3.27881	1.15315e-13	7.91476e-13	chr15:85662749-85688155	Ttc38	NM_001033337,
ENSMUSG00000064125	10.5025	9.91004	25.3134	25.3917	1.31063	4.15269	1.58432e-18	1.70742e-17	chr8:4209545-4217312	BC068157
ENSMUSG00000049562	1.88638	2.19006	5.06268	5.03636	1.30988	1.82546	1.03817e-07	3.65827e-07	chr19:5568025-5571261	Gm962	NM_001033448
ENSMUSG00000036422	11.4712	9.36253	25.7353	26.0737	1.30857	4.18356	8.84588e-18	8.94519e-17	chr14:80166592-80171107	Pcdh8	NM_021543
ENSMUSG00000020424	3.77275	3.23035	8.80695	8.60379	1.30828	2.61076	2.86782e-10	1.35956e-09	chr11:4118271-4122412	2410008K03Rik	NM_028022
ENSMUSG00000029714	40.5316	35.8076	99.1968	90.1824	1.30728	6.05407	7.84422e-32	2.55497e-30	chr5:137960096-137967300	Gigyf1	NM_031408
ENSMUSG00000023067	15.5499	17.0825	40.3432	40.2909	1.30715	4.82376	2.57032e-23	4.23797e-22	chr17:29227924-29237667	Cdkn1a	,NM_001111099,NM_007669
ENSMUSG00000038859	16.2636	16.8087	41.9253	39.8712	1.30682	4.84412	1.10243e-23	1.87927e-22	chr5:145025394-145118981	Baiap2l1	NM_025833
ENSMUSG00000042589	4.8434	5.42041	13.395	11.9614	1.30636	3.15478	2.68361e-12	1.59768e-11	chr5:122308396-122499860	Cux2	NM_007804,
ENSMUSG00000023966	2.75309	1.5878	5.85372	4.9839	1.30337	1.92634	4.83365e-07	1.55564e-06	chr17:46266226-46281147	1700027N10Rik	NM_029338
ENSMUSG00000037129	1.42753	1.75205	4.2189	3.61989	1.3032	1.46161	1.93489e-06	5.72231e-06	chr9:45127183-45155664	Tmprss13	NM_001013373
ENSMUSG00000020083	4.8434	6.13218	14.2388	12.7483	1.30278	3.24633	2.48964e-12	1.49133e-11	chr10:61570404-61572771	2010107G23Rik	NM_027251
ENSMUSG00000036560	1.83539	1.20454	3.84974	3.72481	1.30274	1.41049	3.10512e-06	8.91401e-06	chr7:31844361-31855938	Lgi4	NM_144556,
ENSMUSG00000024187	21.056	23.9812	58.6427	52.0424	1.30014	5.2829	6.67571e-25	1.25208e-23	chr17:26348767-26381168	Itfg3	,NM_207217
ENSMUSG00000052837	5.50618	7.06296	16.8228	14.0074	1.2996	3.43939	1.4717e-12	9.04972e-12	chr8:87501294-87502328	Junb	NM_008416
ENSMUSG00000023411	51.6459	56.6679	145.288	120.978	1.29959	6.54918	2.23683e-30	6.45055e-29	chr14:56443786-56452780	Nfatc4	NM_023699
ENSMUSG00000023909	7.64747	8.4865	18.6159	21.0373	1.29954	3.80212	2.6142e-15	2.0948e-14	chr17:23873709-23877319	Paqr4	NM_023824
ENSMUSG00000020277	438.557	499.389	1154.24	1148.82	1.29929	9.66223	3.04636e-35	1.22797e-33	chr10:77450654-77472495	Pfkl	NM_008826
ENSMUSG00000044060	2.03933	2.08056	5.16815	4.9839	1.2988	1.83575	1.11244e-07	3.9049e-07	chr5:107926397-107941575	A830010M20Rik
ENSMUSG00000032198	41.8062	45.5533	115.334	99.1534	1.29765	6.23775	9.59311e-31	2.85679e-29	chr9:21604628-21657079	Dock6	NM_177030,
ENSMUSG00000032849	7.08666	6.29644	16.5064	16.4731	1.29728	3.53571	9.27028e-15	7.07489e-14	chr14:118881914-119105427	Abcc4	NM_001033336
ENSMUSG00000081208	2.95702	2.90184	7.11939	7.29224	1.29618	2.34206	3.34984e-09	1.40271e-08	chr11:3049745-3050958
ENSMUSG00000024909	38.0844	39.8044	102.15	88.9758	1.29577	6.07167	3.06794e-31	9.54528e-30	chr19:5474829-5481852	Efemp2	NM_021474
ENSMUSG00000029778	11.1653	8.15799	20.989	26.7032	1.2953	4.06736	8.81723e-14	6.11217e-13	chr6:55401974-55451449	Adcyap1r1	NM_007407,NM_001025372
ENSMUSG00000023904	20.6992	21.5721	56.6387	47.0585	1.29508	5.18969	1.23387e-23	2.09357e-22	chr17:23810924-23812192	Hcfc1r1	NM_181821
ENSMUSG00000078484	27.0211	26.8283	70.0864	62.0102	1.29397	5.53898	2.71927e-28	6.65951e-27	chr4:155603445-155608903	Klhl17	NM_198305,
ENSMUSG00000022217	1.83539	1.91631	4.79899	4.40682	1.29295	1.69622	3.96318e-07	1.29057e-06	chr14:56200362-56204119	Fam158a	NM_033146
ENSMUSG00000028073	9.12599	10.7313	26.1572	22.3489	1.29179	4.09515	6.53957e-16	5.54476e-15	chr3:87553019-87572875	Pear1	,NM_152799,NM_028460,NM_001032414,NM_001032413
ENSMUSG00000038860	5.91405	5.96793	15.188	13.9025	1.29089	3.35704	1.31271e-13	8.9426e-13	chr2:32841886-32986035	Garnl3	,NM_178888
ENSMUSG00000026142	12.185	12.8666	31.0089	30.2182	1.29017	4.4312	6.45604e-20	7.8571e-19	chr1:82313166-82441932	Rhbdd1	NM_029777,NM_001122685
ENSMUSG00000050957	2.09031	1.6973	4.85173	4.45928	1.28922	1.71288	4.61757e-07	1.49103e-06	chr19:29395836-29399820	Insl6	NM_013754
ENSMUSG00000070003	25.0837	29.6206	70.4556	62.8496	1.28886	5.55467	3.65706e-26	7.51602e-25	chr8:73121390-73132201	Ssbp4	NM_133772
ENSMUSG00000026923	32.1704	33.727	80.4754	80.372	1.28844	5.82512	9.09737e-33	3.15941e-31	chr2:26313556-26365177	Notch1	NM_008714,
ENSMUSG00000031887	8.36124	9.58153	21.0417	22.6636	1.28742	3.94614	5.82608e-16	4.96578e-15	chr8:107782186-107788509	Tradd	NM_001033161
ENSMUSG00000028339	7.95337	11.1146	27.5283	18.7814	1.28741	4.03043	2.35121e-11	1.27258e-10	chr4:47221035-47326037	Col15a1	,NM_009928
ENSMUSG00000038807	4.58848	6.13218	13.6059	12.4335	1.28651	3.19975	1.3435e-11	7.49117e-11	chr11:74196858-74403688	Garnl4	NM_001015046,
ENSMUSG00000042035	47.5163	45.0058	120.291	105.396	1.28469	6.31404	5.61342e-32	1.86161e-30	chr3:101181048-101264773	Igsf3	NM_207205
ENSMUSG00000046687	10.4006	9.80054	27.3174	21.9816	1.28464	4.11936	8.40191e-16	7.05006e-15	chr10:61533760-61535357		NR_002687
ENSMUSG00000032652	3.10997	3.01134	7.54128	7.39716	1.28442	2.39717	2.85107e-09	1.20309e-08	chr6:134780217-134807901	Crebl2	,NM_177687
ENSMUSG00000069920	2.75309	2.19006	6.6975	5.4036	1.28313	2.09254	9.42619e-08	3.33933e-07	chr8:107776539-107779051	B3gnt9	NM_178879
ENSMUSG00000025494	1.68244	1.36879	4.42984	3.0428	1.2826	1.39687	1.02162e-05	2.73082e-05	chr7:148277074-148286445	Sigirr	NM_023059
ENSMUSG00000023972	181.857	187.798	464.184	433.862	1.28128	8.30804	3.80858e-36	1.62976e-34	chr17:46701423-46766453	Ptk7	NM_175168
ENSMUSG00000034957	2.85506	2.62808	7.38307	5.98068	1.2807	2.23705	2.78799e-08	1.04743e-07	chr7:35904322-35906945	Cebpa	NM_007678
ENSMUSG00000032431	33.1391	39.8592	94.4505	82.3655	1.28065	5.9647	1.98736e-27	4.53119e-26	chr9:114284262-114299785	Crtap	NM_019922
ENSMUSG00000030337	3.51784	1.42354	6.06466	6.13807	1.28038	2.10235	3.60029e-06	1.02408e-05	chr6:125165599-125190559	Vamp1	,NM_009496,NM_001080557
ENSMUSG00000040840	3.6198	2.35432	7.80496	6.82008	1.27868	2.36636	4.01935e-08	1.48219e-07	chr14:55269348-55273577	4930579G18Rik
ENSMUSG00000027544	1.27458	1.47829	3.74427	2.93788	1.27867	1.23795	1.17301e-05	3.11268e-05	chr2:168301910-168427038	Nfatc2	,NM_010899,NM_001136073,NM_001037177,NM_001037178
ENSMUSG00000056666	8.7691	8.70551	23.8368	18.5716	1.2778	3.90438	6.09363e-14	4.30597e-13	chr6:72548469-72558408	Retsat	NM_026159
ENSMUSG00000034917	10.4515	10.1838	24.8915	25.1818	1.27774	4.1443	1.14538e-17	1.14318e-16	chr10:80735952-80754012	Tjp3	,NM_013769
ENSMUSG00000027376	3.16096	3.01134	9.33431	5.66591	1.27713	2.40451	3.39344e-07	1.11625e-06	chr2:127352209-127367133	Prom2	NM_138750,NM_178047
ENSMUSG00000079659	7.23961	9.36253	21.9383	18.0994	1.27554	3.82353	2.53685e-13	1.68005e-12	chr5:9100737-9118983	4930420K17Rik	NM_001081029
ENSMUSG00000038065	7.64747	6.8987	19.6179	15.6862	1.27536	3.6401	4.1029e-13	2.66798e-12	chr6:54631740-54649251	2410066E13Rik	NM_026629
ENSMUSG00000045348	7.90239	7.33672	17.0865	19.8307	1.27416	3.70545	3.60051e-14	2.58938e-13	chr5:138172111-138182835	6430598A04Rik	NM_175521,
ENSMUSG00000047617	2.54916	2.51857	6.75023	5.50852	1.27151	2.11548	6.52899e-08	2.35528e-07	chr2:25315006-25316614	BC029214	,NM_153557
ENSMUSG00000004207	162.024	170.332	488.759	313.251	1.27132	8.14768	4.29243e-19	4.85167e-18	chr10:59740375-59765342	Psap	NM_011179,
ENSMUSG00000022565	41.6532	43.8013	107.371	98.5239	1.26968	6.18674	6.45037e-32	2.12469e-30	chr15:76001406-76061808	Plec1	,NM_201385,NM_201386,NM_201389,NM_201391,NM_201393,NM_011117,NM_201394,NM_201392,NM_201388,NM_201387,NM_201390
ENSMUSG00000027676	1.83539	1.25929	4.27163	3.25265	1.26815	1.41063	9.22933e-06	2.48385e-05	chr3:33711283-33743232	Ccdc39	NM_026222
ENSMUSG00000042408	10.8084	8.86976	22.2019	25.3392	1.26721	4.07164	1.84727e-15	1.50421e-14	chr4:126754627-126801538	Zmym6	NM_177462,
ENSMUSG00000035713	3.77275	3.3946	8.85968	8.39394	1.26303	2.61099	9.49305e-10	4.22712e-09	chr7:104467700-104472899	Usp35
ENSMUSG00000025969	90.3422	95.9796	228.137	218.19	1.26172	7.30533	2.39605e-34	9.05783e-33	chr1:62749859-62865269	Nrp2	NM_001077403,NM_010939,NM_001077405,NM_001077404,NM_001077406,NM_001077407
ENSMUSG00000044254	13.8164	15.9875	35.4915	35.7792	1.2612	4.65935	2.72918e-20	3.445e-19	chr4:106114949-106136934	Pcsk9	NM_153565
ENSMUSG00000047976	1.47851	2.68283	4.53531	5.35114	1.26099	1.81092	3.52558e-06	1.00362e-05	chr6:126586481-126595819	Kcna1	NM_010595
[truncated: 438 more rows]

## Sheet: Females down-regulated
ENSG	Female WT1.htseq	Female WT2.htseq	Female T/Tmut1.htseq	Female T/Tmut2.htseq	logFC	logCPM	PValue	FDR	LOCUS	mgi_symbol	refseq_dna
[truncated: 876 more rows]

[truncated: 3 more sheets: Males all data, Males up-regulated, Males down-regulated]
